# Supplementary material for: Genome-wide Analysis of Simultaneous GATA1/2, RUNX1, FLI1, and SCL Binding in Megakaryocytes Identifies Hematopoietic Regulators
Source: Dev Cell. 2011 May 17;20(5):597–609. doi: 10.1016/j.devcel.2011.04.008 (PMC3145975; doi:10.1016/j.devcel.2011.04.008)
Supplement: Table S1. Peak Coordinates for the 31 Binding Patterns of GATA1, GATA2, RUNX1, FLI1, and SCL, Related to Figure 3 [file mmc2.zip › devcel_2134_mmc2.xls]

## Sheet: Table S1. Peaks 
GATA1
GATA2
RUNX1
FLI1
SCL
	10000	11000	10100	10010	10001	01000	01100	01010	01001	00100	00110	00101	00010	00011	00001	11100	11010	11001	10110	10101	10011	01110	01101	01011	00111	11110	10111	11011	11101	01111	11111
	chr1_786995_787395	chr1_1107948_1108358	chr1_1048801_1049381	chr1_2177045_2177659	chr1_4563241_4563692	chr1_0_327	chr1_16350465_16350868	chr1_555361_555770	chr1_2576725_2577405	chr1_965880_966280	chr1_884294_884707	chr1_17212914_17213338	chr1_713831_714231	chr1_2575094_2575641	chr1_2605615_2606015	chr1_16812246_16813154	chr1_16764921_16765558	chr1_27741618_27742079	chr1_1499593_1500404	chr1_9393458_9394071	chr1_2506700_2507446	chr1_141476876_141477980	chr5_10538156_10538660	chr1_2573475_2573926	chr1_1138066_1138502	chr1_22224394_22225358	chr1_19675774_19676394	chr1_16253135_16253621	chr1_41241893_41242369	chr11_65001464_65001917	chr1_8840698_8841221
	chr1_2266963_2267363	chr1_2452162_2452603	chr1_4104283_4104756	chr1_12586916_12587375	chr1_8771894_8772342	chr1_1213670_1214070	chr1_17874406_17874876	chr1_559584_559991	chr1_2609725_2610641	chr1_1157055_1157455	chr1_1436992_1437530	chr1_25071622_25072025	chr1_752364_752764	chr1_9408979_9409385	chr1_3089820_3090220	chr1_26577464_26577934	chr1_16820116_16820582	chr1_47419377_47419864	chr1_8685982_8686429	chr1_11966048_11966521	chr1_11824812_11825275	chr1_143244946_143245675	chr9_35099182_35099621	chr1_2618791_2619309	chr1_2222147_2222738	chr1_25047071_25047839	chr1_108394970_108395506	chr10_80367803_80368247	chr1_108360545_108360983	chr9_122699227_122699652	chr1_31014293_31014799
	chr1_3080859_3081259	chr1_6564510_6564925	chr1_8609023_8609459	chr1_15376742_15377161	chr1_11780407_11780808	chr1_1463374_1463774	chr1_23218249_23218872	chr1_2574246_2574674	chr1_2617742_2618301	chr1_1198952_1199352	chr1_2211953_2212391	chr1_38161030_38161511	chr1_814747_815147	chr1_10493462_10493883	chr1_9932984_9933384	chr1_36623924_36624583	chr1_27089086_27089579	chr1_47470427_47470843	chr1_12144390_12144956	chr1_22104043_22104492	chr1_11988109_11988549	chr1_149520457_149520997		chr10_127574479_127575237	chr1_3787499_3787920	chr1_26891943_26892447	chr1_110770985_110771410	chr10_135350432_135351263	chr1_155515921_155516373		chr1_35083611_35084069
	chr1_3681183_3681583	chr1_7997599_7998007	chr1_11356685_11357085	chr1_16565890_16566310	chr1_14983721_14984145	chr1_2338720_2339120	chr1_27858995_27859397	chr1_2576059_2576468	chr10_97063915_97064347	chr1_1233076_1233476	chr1_2486698_2487414	chr1_170768479_170768932	chr1_1004587_1004987	chr1_27273274_27273716	chr1_12193155_12193555	chr1_100275927_100276425	chr1_32888442_32888930	chr1_114258330_114258749	chr1_16712977_16713430	chr1_29083990_29084428	chr1_19378954_19379371	chr1_173235238_173236008		chr12_1897043_1897534	chr1_9222277_9222739	chr1_63021879_63022542	chr1_112087806_112088276	chr11_1822279_1822818	chr1_158282851_158283267		chr1_39995681_39996195
	chr1_3833261_3833661	chr1_16049029_16049451	chr1_11723440_11723858	chr1_20707039_20707520	chr1_17559291_17559691	chr1_2485662_2486062	chr1_110683287_110683778	chr1_2605209_2605611	chr10_135340855_135341320	chr1_1555559_1555959	chr1_2499468_2499935	chr1_200851185_200851697	chr1_1540432_1540832	chr1_28779932_28780334	chr1_15931016_15931416	chr1_165691173_165691708	chr1_54785202_54785630	chr1_143741284_143741751	chr1_16843560_16844013	chr1_36730715_36731131	chr1_25856238_25856664	chr10_39144784_39145520		chr17_21828091_21829204	chr1_25841720_25842140	chr1_121186132_121186909	chr1_149216294_149216794	chr11_68898454_68898871	chr1_160609101_160609562		chr1_47450067_47450517
	chr1_4262849_4263249	chr1_23738935_23739363	chr1_19524628_19525078	chr1_20860337_20860787	chr1_22373832_22374287	chr1_2581102_2581502	chr1_155003442_155003881	chr1_2609200_2609622	chr15_18806076_18806849	chr1_1812239_1812639	chr1_2752263_2752682	chr10_1603993_1604479	chr1_1580268_1580668	chr1_29125908_29126376	chr1_16830090_16830490	chr1_196917454_196917915	chr1_121057075_121057850	chr1_152559970_152560387	chr1_21990672_21991154	chr1_44274100_44274571	chr1_26486066_26486852	chr10_41715424_41716371		chr19_6018293_6018758	chr1_56763707_56764134	chr1_141479036_141480227	chr1_158776526_158776964	chr11_113523901_113524390	chr1_222757762_222758218		chr1_91625280_91625761
	chr1_7551765_7552165	chr1_25184082_25184546	chr1_23591313_23591954	chr1_24894443_24894871	chr1_23976866_23977315	chr1_2607724_2608124	chr1_177252717_177253172	chr1_2612410_2612914	chr15_90050546_90051183	chr1_1840587_1840987	chr1_6008751_6009156	chr10_13800136_13800680	chr1_1645479_1645879	chr1_45064627_45065066	chr1_17484972_17485372	chr1_202652807_202653489	chr1_143786731_143787554	chr1_162948091_162948505	chr1_26483714_26484165	chr1_54613862_54614283	chr1_26943097_26943552	chr10_41849240_41849662		chr19_51981346_51982115	chr1_148602563_148602990	chr1_153544842_153545411	chr1_198389861_198390382	chr12_71519726_71520178	chr10_5580740_5581164		chr1_94055023_94055460
	chr1_7814067_7814467	chr1_25432154_25432571	chr1_23723768_23724233	chr1_26269475_26269879	chr1_29082988_29083414	chr1_2608373_2608773	chr1_229732313_229732758	chr1_3398277_3398710	chr16_770436_770840	chr1_2043034_2043434	chr1_6010680_6011128	chr10_71552495_71552926	chr1_1846294_1846694	chr1_46858066_46858492	chr1_21465184_21465584	chr1_245334241_245334680	chr10_38921771_38922233	chr1_170692131_170692550	chr1_27520992_27521614	chr1_181017551_181018004	chr1_27329886_27330337	chr10_46371225_46371951		chr2_87477267_87477695	chr1_149238141_149238595	chr1_170016854_170017366	chr1_201909650_201910091	chr13_27880564_27881033	chr10_97281724_97282167		chr1_154452724_154453362
	chr1_8524790_8525190	chr1_26700216_26700620	chr1_27568106_27568555	chr1_33365285_33365950	chr1_41059108_41059529	chr1_2610764_2611164	chr10_73690782_73691524	chr1_11245251_11245700	chr16_33201354_33201756	chr1_2148646_2149046	chr1_7936443_7937134	chr10_78457292_78457761	chr1_1876129_1876529	chr1_55497206_55497656	chr1_21552494_21552894	chr10_45285988_45286442	chr10_39189682_39190317	chr1_179388709_179389128	chr1_33634678_33635298	chr1_183520274_183520807	chr1_34137101_34137592	chr11_17055648_17056339		chr2_91163879_91164420	chr1_151805497_151805952	chr1_181707364_181708028	chr1_202697273_202697801	chr13_97959724_97960187	chr10_127283668_127284157		chr1_158146739_158147236
	chr1_11356216_11356616	chr1_28371771_28372190	chr1_31023760_31024228	chr1_44451467_44451876	chr1_43201857_43202351	chr1_2611757_2612157	chr10_94324106_94324529	chr1_16816207_16816621	chr2_32994638_32995268	chr1_2212426_2212826	chr1_8861102_8861560	chr10_105658039_105658457	chr1_2312807_2313207	chr1_55571012_55571539	chr1_24756668_24757068	chr10_73280803_73281244	chr10_41854545_41855194	chr1_199251213_199251733	chr1_40496239_40496651	chr1_202412767_202413195	chr1_38451936_38452356	chr12_12311070_12311509		chr2_232888560_232889043	chr1_153405891_153406339	chr1_229181116_229181792	chr1_203502985_203503514	chr14_90339844_90340266	chr11_8184430_8184863		chr1_158804538_158804993
	chr1_15417509_15417909	chr1_32963207_32963692	chr1_31164822_31165234	chr1_46578885_46579302	chr1_44268847_44269258	chr1_2613207_2613607	chr10_134027738_134028498	chr1_16827430_16827858	chr2_87495323_87495901	chr1_2333678_2334078	chr1_9609546_9609990	chr10_121267274_121267694	chr1_2470030_2470430	chr1_63039057_63039510	chr1_25936224_25936624	chr11_3592021_3592824	chr11_47226752_47227205	chr11_12179252_12179684	chr1_63761330_63761860	chr1_205264133_205264675	chr1_45250865_45251351	chr12_47740643_47741095		chr3_75800946_75801392	chr1_159073900_159074332	chr10_11260530_11261118	chr1_234130381_234130885	chr16_27349824_27350356	chr11_113458669_113459155		chr1_166705450_166705971
	chr1_15611171_15611571	chr1_36545244_36545648	chr1_44959744_44960155	chr1_51034337_51034899	chr1_59137209_59137639	chr1_2616089_2616489	chr11_67737543_67738153	chr1_107914769_107915201	chr2_87509713_87510213	chr1_2467261_2467661	chr1_9699935_9700634	chr11_2164730_2165420	chr1_2564394_2564794	chr1_86413989_86414427	chr1_26475276_26475676	chr11_32398922_32399664	chr11_51428521_51428936	chr11_57172263_57172670	chr1_77921423_77922011	chr1_210392141_210392555	chr1_57456950_57457390	chr12_110607956_110608816		chr4_48983563_48984509	chr1_181075281_181075920	chr10_39119244_39119693	chr10_17510651_17511206	chr16_71745326_71745903	chr11_113591739_113592445		chr1_224253638_224254119
	chr1_16151816_16152216	chr1_100678217_100678642	chr1_51758521_51759107	chr1_58387498_58387929	chr1_65531247_65531686	chr1_2617165_2617565	chr11_102106921_102107334	chr1_121053293_121054011	chr2_91070485_91070915	chr1_2507730_2508130	chr1_11712651_11713325	chr11_71882466_71882878	chr1_2725891_2726291	chr1_95488046_95488515	chr1_27299523_27299923	chr11_36430997_36431412	chr12_34738003_34738411	chr11_74978540_74978955	chr1_112099141_112100025	chr1_210875510_210876136	chr1_60205552_60206015	chr15_47700248_47700726		chr4_49209778_49210294	chr1_204802980_204803416	chr10_39177985_39178391	chr10_30831137_30831584	chr16_85520183_85520605	chr12_32049672_32050096		chr1_245777998_245778479
	chr1_16764369_16764769	chr1_112093053_112093458	chr1_65403876_65404286	chr1_89776504_89776915	chr1_67971922_67972507	chr1_2619777_2620177	chr12_54620271_54620686	chr1_121055644_121056047	chr20_62123034_62123767	chr1_2518885_2519285	chr1_11788494_11788909	chr11_120793051_120793486	chr1_2765740_2766140	chr1_114457903_114458370	chr1_27562839_27563239	chr11_110270127_110270582	chr13_26931546_26932244	chr11_75991007_75991436	chr1_114432554_114432966	chr1_220951940_220952663	chr1_69046549_69046989	chr17_72233956_72234842		chr4_53926716_53927370	chr1_226124102_226124549	chr10_39190685_39191361	chr10_31146917_31147405	chr17_23319276_23319770	chr12_115964355_115964881		chr10_17507812_17508401
	chr1_16843003_16843403	chr1_113416610_113417055	chr1_75962655_75963060	chr1_90001190_90001872	chr1_86457102_86457507	chr1_2620255_2620655	chr14_35074072_35074507	chr1_121056387_121056919	chr22_42887666_42888093	chr1_2803315_2803715	chr1_17104045_17104481	chr12_12759521_12759990	chr1_2821956_2822356	chr1_115124586_115125008	chr1_27754809_27755209	chr12_4300154_4300873	chr13_47633983_47634486	chr11_100892430_100892921	chr1_147301820_147302241	chr1_222124913_222125445	chr1_88141067_88141480	chr18_16773823_16774490		chr7_150440923_150441418	chr1_228389243_228389717	chr10_41716663_41717391	chr10_43233405_43233963	chr17_30502102_30502624	chr14_20015579_20015995		chr10_34339731_34340275
	chr1_19569495_19569895	chr1_117023950_117024376	chr1_76022615_76023274	chr1_101133676_101134466	chr1_86497681_86498102	chr1_2678789_2679189	chr14_73555338_73555763	chr1_121058283_121058697	chr5_176880580_176881001	chr1_3316040_3316440	chr1_21460843_21461276	chr12_27229642_27230056	chr1_3053353_3053753	chr1_145733194_145733688	chr1_27792674_27793074	chr12_19174562_19175008	chr16_28869278_28869817	chr11_117616946_117617400	chr1_155053036_155053532	chr1_226675383_226675832	chr1_93792955_93793381	chr19_42777757_42778192		chr9_66197657_66198557	chr1_233183023_233183809	chr10_41849801_41850451	chr10_54185054_54185528	chr17_59437720_59438221	chr14_30598490_30598972		chr10_73227442_73228285
	chr1_22115921_22116321	chr1_157434298_157434709	chr1_86534551_86535004	chr1_141481500_141482199	chr1_87418433_87418855	chr1_5650330_5650730	chr14_74683784_74684221	chr1_121059341_121059741	chr6_37535943_37536378	chr1_3531244_3531644	chr1_21533262_21533751	chr12_65457006_65457496	chr1_3222951_3223351	chr1_155134643_155135079	chr1_29401862_29402262	chr12_75777506_75777951	chr16_30868681_30869209	chr11_127986381_127986795	chr1_184610896_184611700	chr1_232974716_232975491	chr1_108241660_108242066	chr19_50886849_50888272		chrX_136347916_136348369	chr1_245012281_245012811	chr10_41852259_41852770	chr10_63195344_63195796	chr18_44561650_44562093	chr14_69774157_69774608		chr10_104349445_104349901
	chr1_23302401_23302801	chr1_167342828_167343255	chr1_92782782_92783254	chr1_143704312_143704815	chr1_101521635_101522049	chr1_5654085_5654485	chr14_88099050_88099652	chr1_121087624_121088025	chr7_2805440_2805883	chr1_3681830_3682230	chr1_21982148_21982964	chr12_88264281_88264693	chr1_3702760_3703160	chr1_156292217_156292671	chr1_30758929_30759329	chr13_26517000_26517424	chr16_33774484_33774893	chr12_570784_571364	chr1_197277275_197277687	chr10_5511476_5512228	chr1_153998129_153998835	chr19_61596292_61597087		chrY_7919673_7920627	chr10_72022623_72023069	chr10_47060135_47060560	chr10_80382803_80383288	chr19_1017166_1017623	chr14_92085928_92086352		chr10_126020298_126020787
	chr1_24398374_24398774	chr1_171169642_171170081	chr1_110963476_110963900	chr1_143807474_143808036	chr1_112004806_112005221	chr1_5856326_5856726	chr16_65117204_65117622	chr1_121176384_121176788		chr1_3774868_3775268	chr1_22056467_22056896	chr12_103516722_103517232	chr1_3763553_3763953	chr1_159250134_159250559	chr1_30988930_30989330	chr13_41468032_41468522	chr16_33806916_33807598	chr12_15005692_15006184	chr1_199910843_199911380	chr10_6555322_6555783	chr1_155131442_155131873	chr2_239058269_239059429		chrY_7922016_7923150	chr10_102811003_102811412	chr11_10835770_10836584	chr10_80608263_80608845	chr19_8342258_8342693	chr16_21427922_21428338		chr10_130722132_130722574
	chr1_26220751_26221151	chr1_219947943_219948360	chr1_114398231_114398684	chr1_148726176_148726587	chr1_117102190_117102620	chr1_6342408_6342808	chr17_7058598_7059342	chr1_121179984_121180385		chr1_4456406_4456806	chr1_22218068_22218504	chr14_30747125_30747536	chr1_3806681_3807081	chr1_171645368_171645791	chr1_32065280_32065680	chr14_22095090_22095540	chr16_44992807_44993222	chr12_48730694_48731131	chr1_205164016_205164484	chr10_6597034_6597493	chr1_158158496_158159005	chr20_24878363_24878788		chrY_7925509_7925917	chr10_105507429_105507911	chr11_51429541_51430159	chr10_80748094_80748510	chr19_38623902_38624317	chr16_57451332_57451767		chr11_1632466_1632913
	chr1_27233581_27233981	chr1_222459120_222459541	chr1_144195418_144195900	chr1_153378887_153379387	chr1_117956744_117957148	chr1_6406913_6407313	chr17_22782044_22782494	chr1_121181500_121181900		chr1_6182046_6182446	chr1_22251503_22251911	chr14_44740834_44741248	chr1_3809658_3810058	chr1_179385360_179385773	chr1_34328385_34328785	chr15_70307842_70308262	chr17_7701490_7702233	chr12_61809948_61810441	chr1_222268018_222268674	chr10_12145400_12145845	chr1_159098587_159099204	chr20_51999220_51999650		chrY_7931721_7932680	chr10_112863820_112864449	chr11_62115468_62115983	chr10_82247368_82247842	chr19_40301760_40302205	chr16_83968815_83969273		chr11_6584522_6585425
	chr1_28066335_28066735	chr1_226623406_226623854	chr1_150148495_150149115	chr1_159438452_159438930	chr1_153122993_153123449	chr1_10625150_10625550	chr19_11181481_11182216	chr1_121183628_121184030		chr1_6595241_6595641	chr1_25233023_25233458	chr14_95927824_95928244	chr1_3917789_3918189	chr1_180406918_180407334	chr1_35081811_35082211	chr16_11106324_11106777	chr17_26257178_26257671	chr12_107610254_107610695	chr1_223699202_223699715	chr10_44728750_44729187	chr1_179162255_179162716	chr21_39607258_39607959		chrY_9235710_9236500	chr11_2279661_2280094	chr11_63793911_63794684	chr10_94440054_94440811	chr19_43499518_43500011	chr16_86445554_86445971		chr11_32034537_32034986
	chr1_28353925_28354325	chr1_231993453_231993879	chr1_152953061_152953715	chr1_159741543_159742004	chr1_159402764_159403208	chr1_15616537_15616937	chr2_2555118_2555581	chr1_121184605_121185015		chr1_6595902_6596302	chr1_25446300_25446833	chr15_36775729_36776161	chr1_4906114_4906514	chr1_216557078_216557523	chr1_36702009_36702409	chr16_18720100_18720536	chr17_35390300_35390893	chr12_117252495_117252919	chr1_224178299_224178787	chr10_74067094_74067651	chr1_199721907_199722333	chr3_71575804_71576620		chrY_9237595_9238063	chr11_12202613_12203096	chr12_34263713_34264131	chr10_97047046_97047552	chr2_54670153_54670598	chr16_87085494_87085988		chr11_56948736_56949555
	chr1_28616398_28616798	chr1_233069594_233070058	chr1_177344003_177344423	chr1_164078509_164079032	chr1_164941278_164941691	chr1_16396504_16396904	chr2_85498968_85499583	chr1_141478039_141478446		chr1_7972870_7973270	chr1_26302799_26303217	chr15_65170579_65170993	chr1_5653201_5653601	chr1_217395043_217395484	chr1_41079107_41079507	chr16_27154129_27154578	chr17_42568452_42569169	chr13_28004858_28005287	chr1_224967020_224967453	chr10_104423779_104424241	chr1_201311860_201312318	chr3_198670788_198671312		chrY_9238622_9239811	chr11_61266279_61266761	chr12_56615974_56616459	chr10_112877154_112877603	chr2_132750738_132751736	chr18_44385653_44386111		chr11_63731322_63732242
	chr1_30734249_30734649	chr1_244444836_244445265	chr1_200860460_200861340	chr1_205603130_205603597	chr1_180535744_180536347	chr1_16734607_16735007	chr2_168811452_168811903	chr1_141726352_141726757		chr1_8410191_8410591	chr1_26479364_26479773	chr15_99857675_99858101	chr1_5655119_5655519	chr1_224153452_224153920	chr1_42972047_42972447	chr16_83646430_83646914	chr17_42569354_42569761	chr13_114006120_114006550	chr1_232926037_232926675	chr10_134941916_134942370	chr1_203207645_203208135	chr4_48851962_48852376		chrY_9642986_9643410	chr11_72542867_72543320	chr12_108970532_108971120	chr11_44894747_44895306	chr2_171381491_171381913	chr19_16084557_16085086		chr11_67806090_67806506
	chr1_31011317_31011717	chr10_6747866_6748269	chr1_202499142_202499587	chr1_208067374_208068101	chr1_190343924_190344331	chr1_16817820_16818220	chr20_33667524_33668050	chr1_142120112_142120787		chr1_8535638_8536038	chr1_26562833_26563299	chr16_11298895_11299314	chr1_5851071_5851471	chr1_225818156_225818572	chr1_43888549_43888949	chr17_28173592_28174069	chr19_3456827_3457303	chr14_72016869_72017333	chr1_240077841_240078651	chr11_10455958_10456515	chr1_206163543_206163980	chr4_49353335_49354130		chrY_9668692_9669101	chr11_82674595_82675117	chr12_126216266_126217104	chr11_59230866_59231331	chr20_3767946_3768394	chr19_59406359_59406816		chr11_73400219_73400671
	chr1_31787158_31787558	chr10_15807632_15808033	chr1_203357869_203358360	chr1_226021594_226022111	chr1_202337931_202338418	chr1_16818797_16819197	chr21_42602778_42603223	chr1_142121721_142122140		chr1_8683846_8684246	chr1_26740885_26741680	chr17_17601332_17601940	chr1_6157045_6157445	chr10_5767227_5767659	chr1_44723868_44724268	chr17_35423421_35423892	chr19_10077730_10078207	chr15_72468891_72469340	chr10_9421664_9422104	chr11_10786879_10787442	chr1_224182734_224183195	chr5_109020412_109020828			chr11_127570206_127570656	chr14_87307188_87307715	chr11_60372740_60373278	chr20_29662052_29662515	chr2_28431901_28432330		chr11_84872498_84872979
	chr1_32182408_32182808	chr10_31150182_31150604	chr1_205261005_205261511	chr1_228472905_228473339	chr1_203392857_203393277	chr1_16823170_16823570	chr3_18043598_18044001	chr1_142123519_142123940		chr1_9522406_9522806	chr1_26744651_26745101	chr17_24092549_24092956	chr1_6331193_6331593	chr10_6724821_6725257	chr1_45067710_45068110	chr17_38112262_38112678	chr19_16156854_16157348	chr15_72689790_72690325	chr10_38857089_38857549	chr11_10877651_10878078	chr1_237974724_237975220	chr5_140024272_140024843			chr11_128212738_128213170	chr14_99604559_99605186	chr11_64693076_64693508	chr22_21758966_21759402	chr2_62376653_62377066		chr11_87343003_87343463
	chr1_32632759_32633159	chr10_32661203_32661609	chr1_206112998_206113912	chr1_246136598_246137051	chr1_204913186_204913594	chr1_16825237_16825637	chr4_3200476_3201065	chr1_142125110_142125513		chr1_9687361_9687761	chr1_26819450_26820050	chr17_59931565_59931997	chr1_7124416_7124816	chr10_13486194_13486647	chr1_45277281_45277681	chr17_42621347_42622126	chr19_23975250_23975730	chr16_48289730_48290206	chr10_39133957_39134588	chr11_16835280_16835769	chr10_11880783_11881344	chr7_33135546_33135964			chr12_2596076_2596516	chr14_103457511_103458018	chr11_64945974_64946437	chr22_31606931_31607643	chr2_87623199_87623629		chr11_119974388_119974829
	chr1_32995494_32995894	chr10_42114614_42115043	chr1_212842695_212843422	chr10_17817065_17817497	chr1_205866190_205866604	chr1_16831067_16831467	chr4_8211275_8211912	chr1_144166669_144167088		chr1_9893170_9893570	chr1_28068063_28068566	chr17_70076802_70077350	chr1_7462661_7463061	chr10_30372328_30372762	chr1_46850182_46850582	chr19_3523572_3524035	chr19_23975763_23976172	chr16_54026757_54027192	chr10_39160287_39160722	chr11_60415087_60415549	chr10_14863791_14864198	chr7_148101311_148101838			chr12_6147094_6147607	chr15_67838355_67838797	chr11_69993920_69994353	chr3_4550330_4550829	chr2_218860701_218861130		chr12_2480837_2481676
	chr1_33136176_33136576	chr10_45373866_45374276	chr1_222266955_222267802	chr10_22332590_22332995	chr1_206627822_206628272	chr1_16837396_16837796	chr4_110956328_110956798	chr1_154362392_154363067		chr1_10193053_10193453	chr1_28287518_28287925	chr17_73371293_73371754	chr1_7944109_7944509	chr10_30879932_30880374	chr1_52852334_52852734	chr19_8642051_8642498	chr19_32428085_32428794	chr16_87052247_87052718	chr10_39161253_39161677	chr11_61393834_61394259	chr10_15395799_15396246	chr8_82916753_82917826			chr12_25698012_25698448	chr15_73250730_73251305	chr11_71489088_71489613	chr3_14777705_14778262	chr2_220082952_220083469		chr12_20595475_20595902
	chr1_33202232_33202632	chr10_72671125_72671567	chr1_226733152_226733561	chr10_30548757_30549169	chr1_227956099_227956538	chr1_16838221_16838621	chr5_71639676_71640131	chr1_201046115_201046612		chr1_10455048_10455448	chr1_28842006_28842547	chr18_11937094_11937532	chr1_9315380_9315780	chr10_35098838_35099317	chr1_59122145_59122545	chr19_16111446_16111949	chr19_32429127_32429558	chr17_17096173_17096656	chr10_39168664_39169068	chr11_67103685_67104146	chr10_23082689_23083112	chr8_98857643_98858157			chr12_110331853_110332476	chr16_33772567_33773010	chr11_85532296_85532735	chr3_15283112_15283637	chr20_62170173_62170623		chr12_46840814_46841251
	chr1_33275043_33275443	chr10_82127927_82128332	chr1_227350436_227350909	chr10_33309588_33310094	chr1_228345886_228346348	chr1_16845307_16845707	chr5_89805680_89806205	chr1_222268982_222269391		chr1_11332742_11333142	chr1_28847189_28848209	chr18_74670760_74671336	chr1_9576048_9576448	chr10_43513589_43514063	chr1_69647962_69648362	chr19_44583766_44584236	chr19_32430126_32430534	chr17_45171995_45172533	chr10_39188654_39189569	chr11_67652713_67653161	chr10_30178455_30178887	chr9_67909098_67909535			chr12_110332611_110333076	chr16_33773698_33774132	chr11_100958197_100958611	chr3_45647989_45648405	chr21_45655809_45656342		chr12_52984318_52984788
	chr1_35090893_35091293	chr10_91010010_91010429	chr1_227760951_227761740	chr10_38814030_38814721	chr1_230011339_230011764	chr1_16903523_16903923	chr6_16346194_16346956	chr1_232982983_232983540		chr1_11632991_11633391	chr1_31001931_31002347	chr19_1806324_1806753	chr1_9864367_9864767	chr10_73738171_73738583	chr1_76742090_76742490	chr19_54067210_54067745	chr19_54646730_54647171	chr17_73766257_73766673	chr10_43795668_43796131	chr11_118463602_118464056	chr10_33455077_33455494	chr9_139730138_139730846			chr13_20525335_20525770	chr16_33781373_33781795	chr11_113592650_113593138	chr3_135093922_135094456	chr3_144286524_144286944		chr12_55668291_55668837
	chr1_35957176_35957576	chr10_105368465_105368913	chr1_245047705_245048106	chr10_38855623_38856426	chr1_233078673_233079106	chr1_17071157_17071557	chr6_40988011_40988439	chr1_234327001_234327458		chr1_11890942_11891342	chr1_32587309_32587718	chr19_40354491_40354903	chr1_9925843_9926243	chr10_73854307_73854738	chr1_84926886_84927286	chr2_27126934_27127353	chr2_74588051_74588518	chr19_1158520_1159206	chr10_59814858_59815402	chr11_132502850_132503295	chr10_43613083_43613514				chr13_20547094_20547509	chr16_33808973_33809475	chr11_122093060_122093598	chr4_2769488_2770408	chr4_6942052_6942487		chr12_67044826_67045727
	chr1_36686805_36687205	chr10_134841358_134841802	chr10_5413089_5413493	chr10_39147113_39147522	chr1_234167035_234167512	chr1_18664545_18664945	chr6_87921590_87922117	chr10_453690_454097		chr1_12416859_12417259	chr1_32589388_32589801	chr19_56760622_56761075	chr1_11962828_11963228	chr10_80820363_80820804	chr1_90024775_90025175	chr2_39297452_39297897	chr2_91644849_91645250	chr19_5750196_5750650	chr10_73726808_73727389	chr12_21587323_21587751	chr10_70909122_70909623				chr13_26386675_26387204	chr16_44986065_44987638	chr11_128053087_128053603	chr4_70331073_70331494	chr4_185842895_185843372		chr12_123571521_123571971
	chr1_36717964_36718364	chr11_908993_909415	chr10_31419740_31420143	chr10_39185874_39186627	chr1_236161388_236161849	chr1_24714647_24715047	chr7_2528062_2528853	chr10_5766414_5767016		chr1_12584498_12584898	chr1_33337440_33337850	chr19_56995398_56995866	chr1_12009104_12009504	chr10_101879145_101879578	chr1_90061705_90062105	chr2_47256939_47257666	chr2_91654059_91654893	chr19_5845390_5845822	chr10_95452125_95452622	chr12_111273311_111273727	chr10_73323560_73324040				chr13_48915921_48916680	chr16_68995699_68996115	chr12_541277_541764	chr4_158183619_158184161	chr6_37267489_37267952		chr13_109150534_109150996
	chr1_39434493_39434893	chr11_1729749_1730222	chr10_35045889_35046330	chr10_39186870_39187280	chr1_246085143_246085557	chr1_24891835_24892235	chr7_23020271_23020692	chr10_18980295_18980773		chr1_15723493_15723893	chr1_35795410_35796098	chr19_59403865_59404314	chr1_12492961_12493361	chr10_102782303_102782775	chr1_90134379_90134779	chr2_102318659_102319111	chr2_91669213_91670051	chr19_17971395_17971824	chr11_2445125_2445546	chr12_112571486_112572057	chr10_73750399_73750876				chr13_76798991_76799464	chr17_7151111_7151884	chr12_5862213_5862656	chr5_32340476_32340906	chr6_137319884_137320340		chr14_49879057_49879503
	chr1_40295724_40296124	chr11_2757941_2758390	chr10_35995895_35996323	chr10_46478400_46478883	chr1_247150267_247150691	chr1_27830384_27830784	chr7_79596195_79596639	chr10_35350429_35350845		chr1_15816356_15816756	chr1_35815839_35816246	chr2_2687424_2687968	chr1_13929958_13930358	chr10_115131564_115131996	chr1_93685136_93685536	chr2_113119331_113119990	chr2_91687103_91687519	chr2_8359645_8360079	chr11_3115620_3116051	chr12_115481473_115481894	chr10_73844383_73844826				chr13_109290857_109291300	chr17_8743083_8743507	chr12_9808608_9809040	chr6_7170039_7170462	chr7_117219345_117219922		chr14_64581001_64581433
	chr1_40947322_40947722	chr11_19720590_19721003	chr10_38816309_38816711	chr10_51247027_51247430	chr10_12347782_12348240	chr1_28435664_28436064	chr7_150328858_150329331	chr10_38817914_38818324		chr1_15816935_15817335	chr1_36169142_36169561	chr2_8538926_8539340	chr1_14010242_14010642	chr10_128813579_128814035	chr1_95417735_95418135	chr2_159695050_159695520	chr2_91687730_91688154	chr2_112529172_112529595	chr11_3812344_3812752	chr12_115967490_115967914	chr10_75386247_75386692				chr14_54292975_54293534	chr17_22287207_22287662	chr12_11843032_11843540	chr6_41277581_41278068	chr7_139262381_139263110		chr14_64591060_64591679
	chr1_42100954_42101354	chr11_63531812_63532266	chr10_38846160_38846577	chr10_99884233_99884638	chr10_14263241_14263669	chr1_29586210_29586610	chr8_30699910_30700372	chr10_38856440_38856863		chr1_16033871_16034271	chr1_36326841_36327306	chr2_12114967_12115412	chr1_15407627_15408027	chr10_129963285_129963715	chr1_108423781_108424181	chr2_196109179_196109601	chr2_132712908_132713524	chr2_122609335_122609917	chr11_33871718_33872177	chr12_131557643_131558142	chr11_1275742_1276215				chr14_68514226_68514645	chr17_22287788_22288215	chr12_21481633_21482163	chr6_119600117_119600542	chr8_21771787_21772224		chr14_99678260_99679101
	chr1_43063289_43063689	chr11_64394301_64394710	chr10_38854883_38855285	chr11_1007099_1007620	chr10_17744724_17745127	chr1_30896928_30897328	chr8_117167324_117167732	chr10_39118626_39119061		chr1_16035981_16036381	chr1_36399020_36399424	chr2_114363926_114364418	chr1_15725484_15725884	chr11_2411978_2412500	chr1_110113837_110114237	chr20_4120961_4121389	chr2_132728230_132728685	chr2_145070176_145070640	chr11_33919685_33920253	chr13_109872060_109872470	chr11_2281382_2281820				chr14_71479910_71480374	chr17_22290397_22292165	chr12_50048836_50049395	chr7_61606222_61606984	chr8_23407601_23408095		chr14_100214118_100214737
	chr1_43568508_43568908	chr11_65781132_65781560	chr10_38911965_38912365	chr11_10433900_10434331	chr10_25226249_25226672	chr1_32194150_32194550	chr9_72224377_72225043	chr10_39141114_39142212		chr1_16174560_16174960	chr1_36639180_36639606	chr2_219790755_219791170	chr1_16034945_16035345	chr11_3603961_3604420	chr1_110147415_110147815	chr20_20475923_20476547	chr2_178685045_178685650	chr2_170578608_170579017	chr11_43858658_43859078	chr13_113923955_113924387	chr11_10700545_10700973				chr14_76444850_76445278	chr17_71350851_71351738	chr12_60940663_60941254	chr7_106434982_106435454	chr9_125106725_125107148		chr14_105426630_105427126
	chr1_43582461_43582861	chr11_66836636_66837044	chr10_38913959_38914360	chr11_12072944_12073413	chr10_31081503_31081929	chr1_35796132_35796532	chr9_135770396_135771045	chr10_39153956_39154362		chr1_16293570_16293970	chr1_38228117_38228550	chr2_241148194_241148602	chr1_16175015_16175415	chr11_34787728_34788171	chr1_110208641_110209041	chr20_42012215_42012696	chr20_29281243_29281685	chr2_190154783_190155230	chr11_44552626_44553088	chr14_54920218_54920717	chr11_36387238_36387722				chr14_92238637_92239154	chr18_97336_97775	chr12_93593820_93594304	chr7_116019752_116020184	chr9_132396828_132397288		chr15_19225599_19226024
	chr1_43583482_43583882	chr11_78104421_78104822	chr10_39122182_39122584	chr11_51432072_51432475	chr10_50178484_50178917	chr1_37001991_37002391		chr10_39165390_39165800		chr1_16712441_16712841	chr1_39976777_39977311	chr21_39278761_39279162	chr1_16436091_16436491	chr11_44052495_44052909	chr1_112963035_112963435	chr20_44277889_44278354	chr21_9800791_9801282	chr2_220087215_220087650	chr11_46982785_46983298	chr14_58724156_58725042	chr11_46296694_46297128				chr14_103931304_103931777	chr18_98036_98475	chr12_107231602_107232070	chr8_27277091_27277546	chrX_109089291_109089781		chr15_40687548_40688061
	chr1_43761013_43761413	chr11_128108823_128109265	chr10_39125737_39126170	chr11_63106546_63106994	chr10_51980087_51980488	chr1_38002510_38002910		chr10_39175362_39175771		chr1_16811674_16812074	chr1_40037399_40037809	chr21_42585637_42586090	chr1_16639610_16640010	chr11_57167858_57168285	chr1_113403163_113403563	chr20_51943236_51943669	chr22_30356236_30356710	chr20_29727272_29727694	chr11_51447691_51448110	chr14_69238317_69238743	chr11_64266316_64266739				chr15_37506638_37507068	chr18_16768518_16769231	chr12_107609496_107609963	chr9_21037331_21037831	chrX_154884385_154884860		chr15_50217133_50217692
	chr1_44253000_44253400	chr11_131067225_131067666	chr10_39128176_39128581	chr11_64785303_64786073	chr10_53348734_53349155	chr1_39940074_39940474		chr10_39192278_39192690		chr1_16902269_16902669	chr1_40278058_40278469	chr22_37962336_37962793	chr1_16765995_16766395	chr11_58533693_58534103	chr1_113538985_113539385	chr20_54400691_54401288	chr22_35968359_35968906	chr20_48741131_48741540	chr11_57265169_57265628	chr14_105518969_105519400	chr11_68973466_68974119				chr15_38447502_38448099	chr18_16769947_16770363	chr12_119164408_119164861	chr9_72290017_72290447			chr15_80024314_80024761
	chr1_44479447_44479847	chr11_134243579_134243989	chr10_39163026_39163786	chr11_67130776_67131211	chr10_66297329_66297739	chr1_43781275_43781675		chr10_41713914_41715175		chr1_17120783_17121183	chr1_40278723_40279216	chr3_43078929_43079641	chr1_16766456_16766856	chr11_60535249_60535659	chr1_116917490_116917890	chr21_33936252_33936856	chr3_14667820_14668468	chr20_55418460_55418933	chr11_58101561_58101978	chr15_37484361_37484778	chr11_82396582_82396993				chr15_68572175_68572604	chr18_16770369_16771383	chr12_120572141_120572585	chr9_122737482_122737940			chr15_80097475_80098057
	chr1_50959325_50959725	chr12_4394538_4394941	chr10_39178641_39179042	chr11_82442659_82443153	chr10_72096849_72097378	chr1_43838588_43838988		chr10_41718003_41718409		chr1_17411765_17412165	chr1_42701277_42701707	chr3_43422391_43422816	chr1_16802046_16802446	chr11_61358535_61358961	chr1_117031306_117031706	chr22_36142693_36143203	chr4_8935464_8935866	chr21_24566675_24567091	chr11_61549560_61549997	chr15_38825096_38825550	chr11_94520235_94520674				chr15_89196883_89197347	chr19_14328041_14328530	chr12_122084141_122084972	chr9_124837127_124837599			chr15_93189039_93189834
	chr1_51903073_51903473	chr12_6940782_6941194	chr10_39179306_39179710	chr11_93090988_93091402	chr10_73089189_73089590	chr1_44662058_44662458		chr10_41718443_41718845		chr1_17513779_17514179	chr1_43170056_43170782	chr3_47363664_47364085	chr1_16823954_16824354	chr11_64135691_64136245	chr1_120203881_120204281	chr3_139376090_139376545	chr4_48834638_48835047	chr22_38916400_38916842	chr11_68427698_68428126	chr15_58055924_58056416	chr11_124091597_124092075				chr15_92928928_92929475	chr19_32426050_32426809	chr12_123074657_123075273	chr9_126314160_126314589			chr16_16121956_16122598
	chr1_52770946_52771346	chr12_48549096_48549563	chr10_39181000_39181437	chr11_118484473_118484880	chr10_73686770_73687190	chr1_44869998_44870398		chr10_41719265_41719669		chr1_17630699_17631099	chr1_45045929_45046335	chr3_53264751_53265177	chr1_16839579_16839979	chr11_64927604_64928065	chr1_120610998_120611398	chr3_185218349_185219052	chr4_71772824_71773520	chr3_72420811_72421233	chr11_75630083_75630495	chr15_64710062_64710835	chr11_128068658_128069294				chr15_94273542_94273978	chr19_32426858_32427396	chr13_26090825_26091282	chr9_134237867_134238314			chr16_83973062_83973606
	chr1_54370882_54371282	chr12_53296780_53297184	chr10_41850882_41851679	chr11_120633173_120633586	chr10_74674682_74675098	chr1_53565349_53565749		chr10_41720275_41720675		chr1_19106583_19106983	chr1_45578184_45578670	chr3_72119663_72120065	chr1_16926406_16926806	chr11_65176910_65177329	chr1_145316213_145316613	chr4_321306_321798	chr4_77026036_77026459	chr4_71987779_71988199	chr11_95162301_95162972	chr15_65177710_65178157	chr12_2302865_2303326				chr16_4262807_4263468	chr19_45168547_45169163	chr13_94538198_94538632	chr9_138660601_138661059			chr16_87572789_87573301
	chr1_54786200_54786600	chr12_96920764_96921169	chr10_41851695_41852142	chr12_1850718_1851337	chr10_86274730_86275159	chr1_55097910_55098310		chr10_41726573_41726974		chr1_19322982_19323382	chr1_45738212_45738702	chr3_109292557_109293020	chr1_17209673_17210073	chr11_72021085_72021493	chr1_152736035_152736435	chr4_14517513_14517946	chr5_71182431_71182850	chr5_154013588_154014052	chr11_102467848_102468398	chr15_73242640_73243040	chr12_2624133_2624561				chr16_4512862_4513394	chr2_10458076_10458535	chr14_22916581_22917048	chrX_4979908_4980509			chr16_87597662_87598446
	chr1_59982009_59982409	chr12_103026996_103027423	chr10_42116792_42117512	chr12_6949938_6950366	chr10_89250401_89250814	chr1_55123351_55123751		chr10_41728104_41728505		chr1_19511170_19511570	chr1_45782049_45782495	chr3_109300666_109301186	chr1_17253034_17253434	chr11_75977127_75977570	chr1_156378786_156379186	chr4_79798147_79798570	chr5_115204967_115205759	chr5_177894751_177895212	chr11_125825442_125826561	chr15_75625350_75625817	chr12_8006869_8007404				chr16_48094639_48095222	chr2_90972884_90973295	chr14_34906377_34907054	chrX_108183876_108184621			chr17_3766397_3766882
	chr1_62777407_62777807	chr12_110327418_110327826	chr10_42119573_42120214	chr12_11589600_11590011	chr10_92853415_92853859	chr1_55125034_55125434		chr10_41847827_41848227		chr1_19525111_19525511	chr1_46541681_46542124	chr3_109384732_109385178	chr1_17438443_17438843	chr11_76067032_76067452	chr1_156392023_156392423	chr5_139068732_139069399	chr6_26211962_26212506	chr6_13443089_13443522	chr12_8033799_8034260	chr15_97137654_97138068	chr12_27504869_27505329				chr16_52965195_52965616	chr2_90974441_90975003	chr14_64643660_64644094				chr17_7700003_7700475
	chr1_63360305_63360705	chr12_118824150_118824693	chr10_50619741_50620454	chr12_34728738_34729140	chr10_100659764_100660200	chr1_59054390_59054790		chr10_41855294_41855713		chr1_22014037_22014437	chr1_52604200_52604668	chr3_197067753_197068153	chr1_17555675_17556075	chr11_113511589_113512040	chr1_157441122_157441522	chr6_26307705_26308191	chr6_58881644_58882061	chr6_40791463_40791883	chr12_12054316_12055201	chr16_569090_569503	chr12_50606044_50606488				chr16_65765429_65765848	chr2_90975216_90975638	chr14_73277899_73278343				chr17_27636424_27636870
	chr1_65102425_65102825	chr12_122283748_122284154	chr10_82329987_82330401	chr12_34732601_34733042	chr10_103325660_103326064	chr1_78914637_78915037		chr10_41916733_41917134		chr1_22252195_22252595	chr1_53476619_53477047	chr4_3009319_3009738	chr1_17970910_17971310	chr11_119102963_119103375	chr1_157544026_157544426	chr6_26393269_26393852	chr6_58887588_58887999	chr6_145249484_145249915	chr12_49926296_49926746	chr16_10363658_10364101	chr12_50705816_50706278				chr16_86371665_86372169	chr2_90976385_90976799	chr14_73279887_73280492				chr17_33043316_33043801
	chr1_65469372_65469772	chr12_131550480_131551209	chr10_96049201_96049622	chr12_34738558_34739116	chr10_104530999_104531412	chr1_85517704_85518104		chr10_41917641_41918695		chr1_22778018_22778418	chr1_53793975_53794837	chr4_4385907_4386364	chr1_19125372_19125772	chr11_122071145_122071552	chr1_157588933_157589333	chr6_34468189_34468826	chr7_57555178_57555602	chr6_167051542_167051951	chr12_52131718_52132358	chr16_29582081_29582651	chr12_63766233_63766676				chr17_1573087_1573520	chr2_90977225_90977793	chr14_76304359_76304901				chr17_39822484_39823100
	chr1_65776972_65777372	chr13_29180102_29180522	chr10_97026246_97026713	chr12_45895496_45895919	chr10_119160931_119161335	chr1_90959641_90960041		chr10_41919583_41919986		chr1_22877834_22878234	chr1_58784790_58785209	chr4_54249105_54249736	chr1_19409215_19409615	chr11_124100560_124101202	chr1_158806252_158806652	chr6_44134201_44134668	chr7_61607244_61608022	chr7_43589450_43589904	chr12_52959873_52960423	chr16_80277430_80277921	chr12_67073412_67073861				chr17_2640555_2641025	chr2_90977895_90978700	chr14_80963411_80964142				chr17_42651128_42651746
	chr1_66732842_66733242	chr13_43897685_43898117	chr10_99538693_99539101	chr12_55791158_55791606	chr10_121288056_121288459	chr1_99594119_99594519		chr10_98551178_98551687		chr1_23376597_23376997	chr1_59133795_59134217	chr4_55000615_55001074	chr1_19795862_19796262	chr11_127717975_127718382	chr1_167429311_167429711	chr6_58884031_58884432	chr7_61610296_61611078	chr7_100076924_100077401	chr12_53664596_53665055	chr16_86449233_86449681	chr12_92102276_92102877				chr17_36718173_36718678	chr2_91639474_91639891	chr14_103459965_103460423				chr17_45559975_45560445
	chr1_66996502_66996902	chr13_44868157_44868559	chr10_100528028_100528488	chr12_94087211_94087701	chr11_2756340_2757185	chr1_109174614_109175014		chr10_99282173_99282594		chr1_23732353_23732753	chr1_62504418_62504943	chr4_60108372_60108881	chr1_19846674_19847074	chr12_3096422_3096929	chr1_167544931_167545331	chr6_150091012_150091749	chr7_61612295_61612707	chr8_141698155_141698592	chr12_75477463_75478090	chr16_87055821_87056237	chr12_107617919_107618341				chr17_39528223_39528877	chr2_91680890_91681690	chr14_104237711_104238504				chr17_60600030_60600497
	chr1_69778322_69778722	chr13_94930506_94930918	chr10_114162414_114162889	chr12_95363676_95364098	chr11_3856471_3856903	chr1_111884239_111884639		chr10_127564418_127564899		chr1_24112346_24112746	chr1_62674373_62674859	chr4_76656866_76657268	chr1_21541441_21541841	chr12_3102323_3102725	chr1_183527391_183527791	chr6_158381184_158381635	chr7_61620188_61620611	chr9_129917620_129918040	chr12_107649354_107649790	chr17_4356212_4356636	chr12_109276287_109276692				chr17_42499659_42500120	chr2_113180251_113180688	chr14_105416564_105417026				chr17_73079156_73079737
	chr1_73382614_73383014	chr14_20582318_20582722	chr10_115850589_115851000	chr12_106650081_106650579	chr11_5258333_5258743	chr1_113490952_113491352		chr10_127570868_127571349		chr1_24311562_24311962	chr1_67163294_67163869	chr4_84253550_84253979	chr1_21872510_21872910	chr12_7046082_7046499	chr1_184862245_184862645	chr6_170303255_170303662	chr7_147659485_147659905	chrX_4638556_4638993	chr12_120581016_120581719	chr17_11752768_11753172	chr12_110359970_110360420				chr17_42672399_42672882	chr2_201462062_201462709	chr14_105445373_105445819				chr18_16771538_16773504
	chr1_76845974_76846374	chr14_20642028_20642431	chr10_121020468_121020886	chr12_118589907_118590395	chr11_13083474_13083885	chr1_116859846_116860246		chr10_130152605_130153024		chr1_24521289_24521689	chr1_67668521_67669050	chr5_56505094_56505513	chr1_22238917_22239317	chr12_31920768_31921175	chr1_190340517_190340917	chr7_2412195_2412601	chr8_125645967_125646495	chrX_48526139_48526562	chr12_120810456_120811126	chr17_53340613_53341069	chr12_130524180_130524636				chr17_42690198_42690766	chr2_208838754_208839253	chr15_48339991_48340465				chr18_75367930_75368479
	chr1_86421967_86422367	chr14_23633532_23633939	chr10_121062408_121062855	chr13_66912360_66912778	chr11_33922808_33923215	chr1_141481000_141481400		chr10_134784774_134785401		chr1_24543986_24544386	chr1_93317075_93317533	chr5_67571133_67571575	chr1_22777313_22777713	chr12_47438206_47438621	chr1_192934805_192935205	chr7_154492580_154493133	chr9_37069344_37070128		chr12_122683960_122684414	chr17_59595686_59596106	chr13_25975096_25975529				chr17_45584323_45584743	chr2_222869860_222870278	chr15_56411321_56412072				chr19_2690011_2690448
	chr1_87230052_87230452	chr14_51795905_51796323	chr10_121535570_121536013	chr13_113898877_113899296	chr11_38516959_38517372	chr1_141738436_141738836		chr10_135349975_135350388		chr1_24841930_24842330	chr1_93583828_93584241	chr5_132610575_132610991	chr1_23368688_23369088	chr12_56219350_56219753	chr1_198461922_198462322	chr9_16874802_16875310	chr9_67910896_67911444		chr13_30089773_30090198	chr17_75612678_75613207	chr13_110835105_110835601				chr18_13454750_13455243	chr2_229753607_229754043	chr15_72949343_72949789				chr19_8388918_8389395
	chr1_87673750_87674150	chr14_74813518_74813923	chr10_125003861_125004396	chr14_52243326_52243869	chr11_44744165_44744769	chr1_141857001_141857401		chr11_575311_575722		chr1_24944311_24944711	chr1_100371093_100371657	chr5_139017523_139017935	chr1_23777321_23777721	chr12_61452501_61452937	chr1_199389505_199389905		chr9_67914087_67914730		chr13_40243153_40243556	chr18_3642662_3643080	chr14_22036648_22037095				chr19_6752464_6753146	chr20_26137825_26138671	chr15_73109086_73109539				chr19_13074459_13075171
	chr1_89438913_89439313	chr14_77336550_77336950	chr10_129748063_129748674	chr14_69723297_69723722	chr11_44759059_44759460	chr1_141891144_141891544		chr11_1006597_1006999		chr1_25221415_25221815	chr1_108173473_108173916	chr5_169841432_169841846	chr1_23786859_23787259	chr12_109979226_109979680	chr1_200441106_200441506		chr9_125912360_125912819		chr13_40476938_40477391	chr18_13300243_13300681	chr14_22993511_22993941				chr19_12661378_12661816	chr20_29292848_29293339	chr15_83926853_83927358				chr19_16058164_16058607
	chr1_89533408_89533808	chr14_100235198_100235608	chr10_132478592_132479022	chr14_69896018_69896444	chr11_47356497_47356910	chr1_142111774_142112174		chr11_45804620_45805031		chr1_25223653_25224053	chr1_109090481_109091024	chr5_179367132_179367615	chr1_23890669_23891069	chr12_110368192_110368615	chr1_203060383_203060783		chrX_61755835_61756240		chr13_51666387_51666819	chr18_31292843_31293284	chr14_23816866_23817309				chr19_13076104_13076900	chr21_9828824_9829238	chr15_88159237_88159670				chr19_16230180_16230635
	chr1_91403391_91403791	chr14_105023177_105023587	chr10_134279744_134280172	chr14_74561566_74561973	chr11_61566042_61566459	chr1_142124661_142125061		chr11_48761519_48761934		chr1_25629032_25629432	chr1_110751620_110752129	chr6_26100080_26100506	chr1_23942319_23942719	chr12_112159954_112160361	chr1_203491597_203491997		chrY_7927004_7927414		chr13_103310274_103310718	chr18_40703519_40703934	chr14_72278419_72278926				chr19_16848534_16849159	chr21_9830868_9831690	chr15_88378476_88379012				chr19_51824784_51825215
	chr1_93742630_93743030	chr15_38388339_38388756	chr11_1648188_1648630	chr14_81016790_81017221	chr11_63859065_63859474	chr1_143642862_143643262		chr11_48815770_48816188		chr1_25728466_25728866	chr1_111547921_111548329	chr6_90563758_90564159	chr1_23990001_23990401	chr12_116050331_116050752	chr1_203914322_203914722		chrY_9454618_9455025		chr14_22521565_22522017	chr18_41895262_41895724	chr14_73289859_73290410				chr19_43202814_43203277	chr21_9865134_9865569	chr15_99495010_99495755				chr2_8601273_8601733
	chr1_93947158_93947558	chr15_40575329_40575742	chr11_3762941_3763347	chr15_38669201_38669644	chr11_68219562_68219963	chr1_143705883_143706283		chr11_51423682_51424103		chr1_25929846_25930246	chr1_114248981_114249617	chr7_1050164_1050754	chr1_24680188_24680588	chr13_23080832_23081267	chr1_204275604_204276004		chrY_54696747_54697422		chr14_49399265_49399694	chr19_3901734_3902172	chr14_81055500_81055945				chr19_48758722_48759210	chr21_9877481_9878212	chr15_99809007_99809574				chr2_16457930_16458440
	chr1_94082492_94082892	chr15_63884541_63884961	chr11_5129589_5129996	chr15_38993567_38994016	chr11_74420066_74420470	chr1_144001973_144002373		chr11_51426483_51426917		chr1_25966620_25967020	chr1_114470787_114471206	chr7_55401272_55401869	chr1_25431387_25431787	chr13_23963951_23964375	chr1_204620884_204621284				chr14_100216473_100217216	chr19_10515197_10515810	chr14_88701438_88701935				chr19_49948358_49948776	chr21_10207911_10208885	chr16_16063381_16063835				chr2_27157589_27158044
	chr1_94993956_94994356	chr15_72923280_72923714	chr11_12092653_12093171	chr15_68607548_68607972	chr11_76043264_76043705	chr1_152022380_152022780		chr11_51435071_51435472		chr1_26105266_26105666	chr1_116848607_116849021	chr7_106406244_106406680	chr1_25439030_25439430	chr13_26191724_26192128	chr1_204899374_204899774				chr15_38409993_38410691	chr19_14114476_14114920	chr14_90337317_90337781				chr19_52495109_52495559	chr21_43972691_43973353	chr16_31047548_31048032				chr2_65161795_65162341
	chr1_100585480_100585880	chr15_79345769_79346226	chr11_18200885_18201417	chr15_70553217_70553911	chr11_76089159_76089593	chr1_152097431_152097831		chr11_51435995_51436402		chr1_26197210_26197610	chr1_120486888_120487356	chr7_116289487_116290091	chr1_25964523_25964923	chr13_40270544_40270957	chr1_206093294_206093694				chr15_41264563_41265104	chr19_37854515_37854980	chr15_29107645_29108093				chr19_56656757_56657294	chr3_192184333_192184774	chr16_52962013_52962641				chr2_108577806_108578247
	chr1_101309513_101309913	chr15_88964549_88964954	chr11_33863387_33863834	chr15_72370499_72371236	chr11_109453600_109454016	chr1_152591671_152592071		chr11_51437340_51437760		chr1_26310480_26310880	chr1_143756251_143756686	chr7_138519113_138519639	chr1_25989599_25989999	chr13_41260689_41261108	chr1_207967749_207968149				chr15_61142588_61143023	chr19_48970335_48970913	chr15_29528056_29528462				chr19_59651863_59652474	chr3_195455756_195456332	chr16_56401620_56402137				chr2_128947069_128947673
	chr1_108121510_108121910	chr15_99803894_99804309	chr11_34317272_34317735	chr15_72947367_72947818	chr11_119715433_119715852	chr1_152866263_152866663		chr11_51439361_51439773		chr1_26433125_26433525	chr1_143920135_143920674	chr8_67193355_67193755	chr1_25995948_25996348	chr13_42472799_42473217	chr1_224967547_224967947				chr15_62466847_62467275	chr19_51821364_51821820	chr15_31757678_31758093				chr2_31310275_31310707	chr4_48813403_48813937	chr16_69019351_69020158				chr2_132748925_132750053
	chr1_108373961_108374361	chr16_31246660_31247076	chr11_34416562_34417337	chr15_74390652_74391073	chr11_122131346_122131824	chr1_154717470_154717870		chr11_93610217_93611409		chr1_26584631_26585031	chr1_148474826_148475233	chr8_104266068_104266472	chr1_25998848_25999248	chr13_46026624_46027049	chr1_226562438_226562838				chr15_63871612_63872085	chr2_10492410_10492856	chr15_50322754_50323167				chr2_38688364_38688820	chr4_48815558_48816545	chr16_69287030_69287525				chr2_219852178_219853000
	chr1_108961105_108961505	chr16_80464941_80465364	chr11_36083029_36083613	chr15_76378784_76379394	chr11_125795423_125795826	chr1_154964479_154964879		chr12_2235160_2235620		chr1_26595346_26595746	chr1_148507832_148508321	chr8_107904152_107904610	chr1_26018783_26019183	chr13_47964592_47964998	chr1_227232909_227233309				chr15_65333935_65334349	chr2_16483665_16484087	chr15_56555691_56556141				chr2_74113034_74113514	chr4_48817540_48817985	chr16_73666568_73666994				chr2_238478650_238479100
	chr1_113163186_113163586	chr16_83543829_83544264	chr11_44920201_44920640	chr15_97173506_97173914	chr11_127923726_127924131	chr1_155640390_155640790		chr12_36734921_36735333		chr1_26894576_26894976	chr1_149298313_149299000	chr8_135791109_135791525	chr1_26028311_26028711	chr13_71594804_71595224	chr1_245761774_245762174				chr15_66356848_66357615	chr2_32846862_32847316	chr15_61974446_61974895				chr2_127538689_127539346	chr4_48849793_48851905	chr16_83994079_83994543				chr2_241153704_241154295
	chr1_113384225_113384625	chr16_86460153_86460566	chr11_47378115_47378548	chr15_99525861_99526341	chr12_151661_152117	chr1_157054949_157055349		chr12_131853874_131854274		chr1_27285406_27285806	chr1_149396266_149396716	chr9_123853438_123853859	chr1_26060334_26060734	chr13_97904856_97905268	chr10_390340_390740				chr15_73122993_73123440	chr2_33515838_33516356	chr15_63898320_63898735				chr2_160061960_160062434	chr4_48853009_48853453	chr16_84145136_84145634				chr20_4083568_4084023
	chr1_116759807_116760207	chr16_87047666_87048113	chr11_54782804_54783205	chr16_6817216_6817664	chr12_3169605_3170010	chr1_158321938_158322338		chr13_25693673_25694316		chr1_27817395_27817795	chr1_149850807_149851256	chr9_138989979_138990553	chr1_26189822_26190222	chr13_99284732_99285164	chr10_1280125_1280525				chr15_73983025_73983449	chr2_39712334_39712787	chr15_77402301_77402719				chr2_191454427_191455272	chr4_49348935_49349409	chr16_87093722_87094548				chr20_26136682_26137764
	chr1_116913897_116914297	chr16_87048962_87049364	chr11_57316283_57316696	chr16_15023480_15023886	chr12_6618511_6618947	chr1_159281239_159281639		chr14_18073970_18074374		chr1_28637000_28637400	chr1_152422150_152422748	chrX_129141205_129141640	chr1_26368773_26369173	chr13_102738542_102738972	chr10_3697520_3697920				chr15_75778898_75779326	chr2_54157938_54158441	chr15_79118648_79119159				chr20_39470483_39470903	chr4_49352066_49352853	chr16_87393804_87394298				chr20_29726385_29727191
	chr1_117957433_117957833	chr16_87049418_87049826	chr11_60640496_60641027	chr16_27156545_27156975	chr12_7285955_7286404	chr1_160002619_160003019		chr14_18108207_18108645		chr1_28780864_28781264	chr1_152732336_152732821		chr1_26631158_26631558	chr13_112011089_112011616	chr10_6168243_6168643				chr15_81337140_81337566	chr2_55036257_55036697	chr15_81315306_81315768				chr21_33330588_33331030	chr4_49354167_49354587	chr16_87570803_87571270				chr20_30716761_30717224
	chr1_120272973_120273373	chr16_87091670_87092083	chr11_74740478_74741229	chr16_27157027_27157434	chr12_22379453_22379969	chr1_162794665_162795065		chr16_14488227_14488629		chr1_30900784_30901184	chr1_152797685_152798095		chr1_27032581_27032981	chr14_19992591_19993006	chr10_13781422_13781822				chr16_268856_269268	chr2_70053911_70054346	chr15_81552163_81552585				chr22_21094435_21094903	chr4_67946725_67947631	chr17_3824257_3824749				chr20_45422643_45423149
	chr1_141482280_141482680	chr16_87095205_87095616	chr11_77468354_77468818	chr16_55042486_55042968	chr12_32075258_32075688	chr1_163486598_163486998		chr16_16144349_16144789		chr1_30964008_30964408	chr1_153200424_153201101		chr1_27200988_27201388	chr14_23069423_23069846	chr10_17078179_17078579				chr16_323665_324161	chr2_74610978_74611491	chr16_3780443_3780908				chr22_26395357_26395781	chr4_67947735_67948801	chr17_35089238_35089708				chr21_35320807_35321285
	chr1_143243519_143244294	chr16_87120005_87120411	chr11_85141511_85141972	chr16_65143743_65144254	chr12_43907670_43908078	chr1_169978332_169978732		chr16_33281200_33281677		chr1_31036322_31036722	chr1_153289511_153289937		chr1_27311155_27311555	chr14_51801720_51802441	chr10_25120220_25120620				chr16_1961722_1962237	chr2_119697508_119697976	chr16_10888265_10888753				chr22_28993058_28993581	chr5_3376635_3377444	chr17_37725329_37725878				chr21_39279416_39279887
	chr1_143720799_143721199	chr17_8017329_8017758	chr11_111630075_111630583	chr16_65808311_65808742	chr12_52975732_52976156	chr1_179325388_179325788		chr16_33775584_33776080		chr1_31069732_31070132	chr1_153374641_153375153		chr1_27336236_27336636	chr14_54048881_54049347	chr10_26706216_26706616				chr16_21518134_21518573	chr2_145056666_145057267	chr16_10967478_10967907				chr22_35588263_35588712	chr6_35543801_35544337	chr17_40843827_40844359				chr21_42345001_42345457
	chr1_143726525_143726925	chr17_8952123_8952553	chr11_111630831_111631272	chr16_66153475_66154114	chr12_55719024_55719487	chr1_183304082_183304482		chr16_33794999_33795404		chr1_31114486_31114886	chr1_153412186_153412590		chr1_27366099_27366499	chr14_55878757_55879164	chr10_28692313_28692713				chr16_30296818_30297238	chr2_191032880_191033327	chr16_15989707_15990134				chr22_36902109_36902765	chr6_39190656_39191157	chr17_43910587_43911044				chr21_42758079_42759037
	chr1_143801360_143801760	chr17_18700094_18700517	chr11_113435996_113436418	chr16_74101180_74101586	chr12_118587749_118588178	chr1_197766592_197766992		chr16_33803924_33804332		chr1_31426870_31427270	chr1_153484607_153485045		chr1_27564395_27564795	chr14_59688221_59688632	chr10_35708272_35708672				chr16_65444557_65445091	chr2_218859700_218860133	chr16_20663644_20664060				chr22_38687302_38687809	chr6_58886902_58887332	chr17_53585386_53585809				chr21_45099051_45099623
	chr1_148452428_148452828	chr17_22288558_22288969	chr11_119070205_119070606	chr16_86974957_86975374	chr13_24824330_24824837	chr1_198875677_198876077		chr16_33842860_33843498		chr1_31668146_31668546	chr1_153799404_153799845		chr1_27972143_27972543	chr14_64578781_64579257	chr10_42460526_42460926				chr16_66671016_66671833	chr20_9064776_9065193	chr16_23820089_23820507				chr22_42369789_42370226	chr6_130046818_130047266	chr17_70287641_70288217				chr22_16843332_16843764
	chr1_148494919_148495319	chr17_22921306_22921723	chr11_127736466_127736966	chr16_88625607_88626225	chr13_26455093_26455562	chr1_199545162_199545562		chr16_33849906_33850329		chr1_31744159_31744559	chr1_154170589_154171051		chr1_28113706_28114106	chr14_71980264_71980694	chr10_42554174_42554574				chr16_71467633_71468055	chr20_19380574_19381226	chr16_27286163_27286653				chr3_4847816_4848299	chr7_61431560_61432270	chr17_78142753_78143321				chr22_18090684_18091248
	chr1_149115820_149116220	chr17_24094274_24094720	chr12_3941965_3942419	chr17_1343408_1343823	chr13_40153401_40153843	chr1_201999318_201999718		chr16_33860485_33861110		chr1_31882639_31883039	chr1_154212517_154212945		chr1_28191360_28191760	chr14_80959500_80959959	chr10_43546950_43547350				chr16_86055871_86056282	chr20_60787830_60788333	chr16_28928038_28928506				chr3_44456172_44456668	chr7_100388554_100388961	chr18_41894231_41894702				chr22_36869312_36869833
	chr1_149252676_149253076	chr17_34957631_34958043	chr12_6587499_6588041	chr17_2024871_2025296	chr13_43869986_43870487	chr1_203721325_203721725		chr16_33862549_33863502		chr1_32176525_32176925	chr1_154519016_154519592		chr1_28255283_28255683	chr14_89363323_89363784	chr10_44672153_44672553				chr17_846378_847289	chr22_28032016_28032836	chr16_65082104_65082523				chr3_53175981_53176443	chr7_154719310_154720475	chr18_56474767_56475188				chr22_43451138_43451623
	chr1_150325881_150326281	chr17_35077300_35077728	chr12_7980007_7980416	chr17_3856886_3857291	chr13_48098082_48098503	chr1_204075945_204076345		chr16_33865258_33865658		chr1_32252891_32253291	chr1_154574714_154575402		chr1_28527939_28528339	chr14_100247630_100248087	chr10_49176265_49176665				chr17_34234922_34235337	chr22_41989733_41990270	chr16_77019554_77020017				chr3_72479789_72480236	chrX_58577933_58578344	chr18_58083204_58083624				chr3_40144613_40145079
	chr1_151582838_151583238	chr17_39721398_39721811	chr12_11790328_11790776	chr17_4688335_4688762	chr13_50085406_50085836	chr1_204424265_204424665		chr16_33865749_33866533		chr1_32310935_32311335	chr1_154741281_154741684		chr1_28704890_28705290	chr14_104831642_104832053	chr10_49354438_49354838				chr17_35926502_35926914	chr22_42795937_42796354	chr16_80225809_80226318				chr3_129001970_129002388	chrY_7936186_7936805	chr18_66439877_66440355				chr3_49037810_49038328
	chr1_152702745_152703145	chr17_40211997_40212406	chr12_22588589_22589074	chr17_4776078_4776530	chr13_57346657_57347068	chr1_226660438_226660838		chr16_33866557_33866975		chr1_35067285_35067685	chr1_154896484_154896886		chr1_28751857_28752257	chr14_105542083_105542542	chr10_51995048_51995448				chr17_45572823_45573261	chr22_47341677_47342229	chr16_83763039_83763443				chr3_129818044_129818508	chrY_8538113_8538535	chr18_72895995_72896459				chr3_129876249_129876710
	chr1_152975919_152976319	chr17_45572288_45572694	chr12_28287170_28287640	chr17_30938183_30938608	chr13_74047766_74048307	chr1_226837789_226838189		chr16_33871233_33871716		chr1_35269753_35270153	chr1_154977519_154977956		chr1_29081112_29081512	chr14_105630190_105630679	chr10_64087335_64087735				chr17_45829678_45830145	chr3_16952693_16953126	chr17_1340878_1341283				chr3_156755558_156756028	chrY_8541350_8541908	chr18_72955622_72956155				chr3_172628720_172629141
	chr1_153175701_153176101	chr17_52913142_52913549	chr12_28628183_28628594	chr17_32512356_32512825	chr13_86694754_86695183	chr1_227609647_227610047		chr16_33881036_33881461		chr1_35506733_35507133	chr1_155374629_155375227		chr1_29381020_29381420	chr15_37309846_37310435	chr10_72727563_72727963				chr17_53439401_53439866	chr3_54875264_54875737	chr17_4336300_4336751				chr3_195506754_195507193	chrY_9400894_9402048	chr19_742744_743203				chr4_1686924_1687393
	chr1_153252683_153253083	chr17_53768147_53768562	chr12_32463786_32464209	chr17_39447677_39448106	chr13_87906480_87906887	chr1_228285093_228285493		chr16_44970638_44971042		chr1_36387488_36387888	chr1_156484485_156484912		chr1_29444868_29445268	chr15_38413417_38414023	chr10_75077276_75077676				chr17_60401921_60402382	chr3_129805121_129805822	chr17_8553050_8553462				chr3_197111770_197112264	chrY_9651920_9652706	chr19_2214539_2215013				chr4_3051142_3051593
	chr1_153846136_153846536	chr17_58864321_58864724	chr12_55576115_55576763	chr17_40464372_40464888	chr13_90695562_90695969	chr1_232408120_232408520		chr16_44972690_44973319		chr1_36426368_36426768	chr1_158636632_158637057		chr1_29448230_29448630	chr15_38926785_38927189	chr10_77712039_77712439				chr17_69971164_69971591	chr3_132051602_132052064	chr17_15080258_15080672				chr4_6944822_6945236	chrY_9669407_9670533	chr19_3559240_3560128				chr4_75178748_75179178
	chr1_153981721_153982121	chr17_59107030_59107443	chr12_55871520_55872117	chr17_43875151_43875605	chr13_94724476_94724911	chr1_234579516_234579916		chr16_44988755_44989160		chr1_36462439_36462839	chr1_159306144_159306547		chr1_30515813_30516213	chr15_39870681_39871125	chr10_80568800_80569200				chr17_70245903_70246323	chr3_132996879_132997305	chr17_17148492_17148920				chr4_6990852_6991271	chrY_24485423_24486054	chr19_10276113_10276532				chr4_76817186_76818017
	chr1_154517623_154518023	chr17_63227075_63227531	chr12_56462635_56463062	chr17_53549653_53550121	chr13_94736011_94736425	chr1_243200120_243200520		chr16_44990041_44990774		chr1_37928638_37929038	chr1_159451458_159451882		chr1_31003045_31003445	chr15_40587719_40588161	chr10_80576640_80577040				chr17_70995054_70995756	chr3_152336336_152336963	chr17_22754660_22755257				chr4_68249391_68249822	chrY_54692733_54694414	chr19_12516162_12516585				chr4_79832053_79832600
	chr1_154696877_154697277	chr17_70746348_70746762	chr12_78852708_78853250	chr17_59541884_59542299	chr13_94935344_94936278	chr1_245308601_245309001		chr16_69570006_69570434		chr1_37930405_37930805	chr1_161557995_161558430		chr1_31534430_31534830	chr15_62575225_62575662	chr10_82193211_82193611				chr17_77751935_77752394	chr3_186772675_186773105	chr17_22825156_22825597				chr5_10907566_10908014	chrY_54696133_54696649	chr19_13978720_13979211				chr5_10641936_10642417
	chr1_155194663_155195063	chr17_71351757_71352163	chr12_108557588_108558067	chr17_71366347_71366751	chr14_20249563_20250081	chr1_247133946_247134346		chr16_86812204_86812651		chr1_38185144_38185544	chr1_162896232_162896658		chr1_32127388_32127788	chr15_63949793_63950218	chr10_86931934_86932334				chr18_3237511_3238075	chr4_14530890_14531381	chr17_23390425_23390839				chr5_32209607_32210451		chr19_16860363_16860865				chr5_11287474_11288054
	chr1_157055932_157056332	chr17_77013287_77013704	chr12_109016121_109016548	chr17_74326579_74327035	chr14_22918452_22918903	chr10_675902_676302		chr17_165123_165570		chr1_40335296_40335696	chr1_162956497_162956963		chr1_32251833_32252233	chr15_64693130_64693555	chr10_87979503_87979903				chr18_40940182_40940663	chr4_47908962_47909397	chr17_26784185_26784615				chr5_88215673_88216123		chr19_17277145_17277649				chr5_118694019_118694633
	chr1_157980113_157980513	chr18_18002227_18002652	chr12_110763944_110764380	chr17_75414679_75415080	chr14_49240361_49240787	chr10_13582597_13582997		chr17_20970614_20971130		chr1_40553515_40553915	chr1_164004565_164005052		chr1_32310491_32310891	chr15_66861190_66861591	chr10_97044937_97045337				chr18_48572969_48573383	chr4_84160210_84160640	chr17_44189231_44189652				chr5_95928611_95929078		chr19_17378044_17378460				chr5_131790061_131790557
	chr1_158430562_158430962	chr18_21057131_21057558	chr12_119368364_119368800	chr18_71956522_71956938	chr14_64416214_64416648	chr10_15802106_15802506		chr17_21504799_21505304		chr1_41079782_41080182	chr1_167603563_167604272		chr1_32417752_32418152	chr15_71776436_71776874	chr10_98438584_98438984				chr19_1848447_1848987	chr4_97402253_97402680	chr17_58851551_58852044				chr5_159091797_159092231		chr19_17598359_17598861				chr5_133296209_133296666
	chr1_159233744_159234144	chr18_30813215_30813619	chr12_119938500_119938927	chr19_1389128_1389613	chr14_64579478_64579882	chr10_17534238_17534638		chr17_21827110_21827530		chr1_41779131_41779531	chr1_168129453_168129926		chr1_32443615_32444015	chr15_79164591_79165005	chr10_111641862_111642262				chr19_4674792_4675304	chr4_154278819_154279240	chr17_60598292_60598751				chr5_176691069_176691574		chr19_17763122_17763800				chr5_134844770_134845718
	chr1_160371128_160371528	chr18_50624235_50624675	chr12_121551340_121551772	chr19_2279405_2279850	chr14_71510175_71510591	chr10_18794355_18794755		chr17_21830251_21831321		chr1_41783703_41784103	chr1_168310177_168310652		chr1_32460373_32460773	chr15_83165952_83166380	chr10_111831628_111832028				chr19_5854485_5855394	chr4_171164811_171165225	chr17_63945731_63946149				chr6_12083711_12084173		chr19_18289960_18290494				chr5_140965323_140965786
	chr1_163350734_163351134	chr18_50691399_50691810	chr12_131208167_131208913	chr19_3106098_3106522	chr14_76576438_76576875	chr10_20059025_20059425		chr17_22173673_22174076		chr1_42127096_42127496	chr1_170679625_170680074		chr1_33055394_33055794	chr15_87346514_87346921	chr10_130829154_130829554				chr19_10076330_10076782	chr5_10347676_10348204	chr17_68518838_68519261				chr6_28294142_28294973		chr19_38443544_38444010				chr6_41275918_41277093
	chr1_163638465_163638865	chr18_75442556_75443356	chr13_23828271_23828777	chr19_4590000_4590420	chr14_80938088_80938502	chr10_21825533_21825933		chr17_22176137_22176553		chr1_42573414_42573814	chr1_172103740_172104343		chr1_33125894_33126294	chr15_87474388_87474836	chr10_133943520_133943920				chr19_12917270_12917844	chr5_68422771_68423304	chr17_69815905_69816400				chr6_37259031_37259437		chr19_40223447_40224005				chr6_42092716_42093309
	chr1_165076419_165076819	chr19_2292403_2292806	chr13_35430170_35430587	chr19_6466933_6467483	chr14_89005303_89005712	chr10_25317717_25318117		chr17_22177143_22177545		chr1_43004986_43005386	chr1_178118099_178118716		chr1_35081192_35081592	chr15_90291324_90291962	chr10_133944058_133944458				chr19_14756984_14757442	chr5_179163096_179163943	chr17_71143300_71143786				chr6_158367794_158368244		chr19_40986297_40986780				chr6_134064344_134064865
	chr1_165180478_165180878	chr19_3511470_3511895	chr13_40446737_40447188	chr19_7608476_7608906	chr14_93284567_93284987	chr10_32256720_32257120		chr17_22185493_22185894		chr1_43162304_43162704	chr1_180495084_180495598		chr1_35104135_35104535	chr15_92951481_92951925	chr11_884116_884516				chr19_16565788_16566354	chr6_2069492_2069948	chr18_3236923_3237408				chr7_1466865_1467387		chr19_41084951_41085457				chr6_147133749_147134229
	chr1_167069594_167069994	chr19_6011935_6012336	chr13_40604661_40605275	chr19_10625330_10626045	chr14_102930432_102930833	chr10_38857561_38857961		chr17_42567942_42568352		chr1_43169212_43169906	chr1_190752521_190753000		chr1_35953689_35954089	chr16_3155861_3156292	chr11_1909789_1910189				chr19_17651922_17652433	chr6_6629604_6630038	chr18_8720382_8720793				chr7_2255126_2255595		chr19_46020609_46021024				chr6_164201530_164202134
	chr1_167563749_167564149	chr19_10260197_10260654	chr13_43859088_43859491	chr19_11530841_11531260	chr15_37219410_37219912	chr10_39151809_39152209		chr17_42589130_42589572		chr1_43606479_43606879	chr1_199255187_199255628		chr1_36007519_36007919	chr16_15999782_16000229	chr11_5485540_5485940				chr19_39859811_39860611	chr6_16332588_16333030	chr18_19094235_19094667				chr7_10946391_10947032		chr19_53517017_53517486				chr7_2741036_2741885
	chr1_168012790_168013190	chr19_12007660_12008075	chr13_44390339_44390754	chr19_13906383_13906879	chr15_37437878_37438342	chr10_41919116_41919516		chr17_42604132_42604540		chr1_43798311_43798711	chr1_202430809_202431484		chr1_36611949_36612349	chr16_23815909_23816312	chr11_6227681_6228081				chr19_40394493_40394936	chr6_37390545_37391073	chr18_44614924_44615402				chr7_13856215_13856644		chr19_60241247_60241855				chr7_2777349_2777833
	chr1_168284978_168285378	chr19_12695616_12696236	chr13_86685075_86685559	chr19_14644128_14644535	chr15_61913458_61913863	chr10_42770544_42770944		chr17_42613768_42614169		chr1_43945395_43946175	chr1_204495456_204495868		chr1_36612577_36612977	chr16_31788379_31788785	chr11_7553599_7553999				chr19_44014055_44014619	chr6_44045179_44045591	chr18_57424932_57425376				chr7_39955953_39956487		chr2_10175689_10176197				chr7_20225901_20226445
	chr1_169952391_169952791	chr19_32427579_32427979	chr13_112910777_112911232	chr19_16537974_16538376	chr15_62509468_62509887	chr10_44167709_44168109		chr17_72669727_72670141		chr1_44212909_44213309	chr1_205264789_205265203		chr1_36644527_36644927	chr16_65252083_65252499	chr11_15183864_15184264				chr19_46507918_46508379	chr6_44205720_44206132	chr18_75121449_75121880				chr7_41822205_41822657		chr2_17167603_17168038				chr7_29349519_29349950
	chr1_171826313_171826713	chr19_43608639_43609052	chr14_20483168_20483579	chr19_32429588_32429989	chr15_73033849_73034291	chr10_44726469_44726869		chr17_73770859_73771329		chr1_44406755_44407155	chr1_208010770_208011822		chr1_36702415_36702815	chr16_66576202_66576680	chr11_16582911_16583311				chr19_53814131_53814679	chr6_135685968_135686477	chr19_6815562_6815992				chr7_50397889_50398316		chr2_24087640_24088085				chr7_101286369_101287404
	chr1_172244766_172245166	chr19_43863514_43863920	chr14_49389023_49389781	chr19_44584922_44585394	chr15_73773691_73774117	chr10_46445008_46445408		chr18_96825_97238		chr1_45013668_45014068	chr1_209622555_209622957		chr1_36851620_36852020	chr16_68210877_68211341	chr11_17436396_17436796				chr19_63530288_63530695	chr6_139582136_139582611	chr19_11355779_11356268				chr7_75794924_75795364		chr2_26845320_26845734				chr7_128577291_128577712
	chr1_173194234_173194634	chr19_44032989_44033391	chr14_58935206_58935687	chr19_56663041_56663490	chr15_79178479_79178886	chr10_46757760_46758160		chr18_100195_100596		chr1_45249386_45249786	chr1_211031589_211031993		chr1_37792324_37792724	chr16_73678649_73679201	chr11_19652928_19653328				chr19_63702532_63702979	chr6_150634243_150635153	chr19_18515772_18516249				chr7_105540016_105540527		chr2_48495717_48496238				chr7_129385633_129386118
	chr1_173827086_173827486	chr19_47415975_47416383	chr14_64744545_64744966	chr19_60500458_60500916	chr15_89185212_89185626	chr10_48081711_48082111		chr18_17445877_17446408		chr1_45565541_45565941	chr1_212667746_212668269		chr1_37833932_37834332	chr16_83198824_83199230	chr11_33908888_33909288				chr19_63722823_63723246	chr7_5463898_5464532	chr19_40145140_40145568				chr7_131990597_131991097		chr2_54510538_54510995				chr7_131824985_131825501
	chr1_176322591_176322991	chr19_51987073_51987490	chr14_64866345_64866765	chr19_60837917_60838320	chr15_89245974_89246393	chr10_70766925_70767325		chr18_75480759_75481543		chr1_45759873_45760273	chr1_218286278_218286740		chr1_38046240_38046640	chr16_83919276_83919683	chr11_36051513_36051913				chr2_2039768_2040349	chr7_47574583_47575214	chr19_43485255_43485686				chr8_21031832_21032280		chr2_62381484_62381948				chr7_141838027_141838642
	chr1_177262376_177262776	chr19_60541772_60542244	chr14_65354694_65355480	chr19_62690550_62691090	chr15_89822807_89823216	chr10_73155915_73156315		chr18_75873807_75874216		chr1_46370798_46371198	chr1_219953065_219953472		chr1_38097703_38098103	chr17_264144_264544	chr11_44679323_44679723				chr2_7065408_7066131	chr7_72614634_72615082	chr19_52439110_52439532				chr8_60402699_60403192		chr2_64435410_64435819				chr8_21973241_21973697
	chr1_179387268_179387668	chr2_6923282_6923685	chr14_68435218_68435786	chr2_6884013_6884429	chr15_99859392_99859800	chr10_73720818_73721218		chr19_7421645_7422053		chr1_47469836_47470236	chr1_220308830_220309248		chr1_38101050_38101450	chr17_8744479_8744919	chr11_46221281_46221681				chr2_25954781_25955194	chr8_21411032_21411444	chr19_52925051_52925502				chr8_128998902_128999373		chr2_66561680_66562293				chr8_29665781_29666245
	chr1_183401891_183402291	chr2_48501300_48501711	chr14_74785936_74786344	chr2_25482276_25482685	chr16_103465_103897	chr10_74769218_74769618		chr19_13958257_13958668		chr1_47571810_47572210	chr1_223721935_223722355		chr1_38184299_38184699	chr17_30910676_30911090	chr11_47034386_47034786				chr2_43014486_43014962	chr8_26304450_26304894	chr19_56742787_56743216				chr8_145082549_145082982		chr2_68495514_68495972				chr8_55401861_55402335
	chr1_184953046_184953446	chr2_71686839_71687247	chr14_76943165_76943704	chr2_27740049_27740477	chr16_15523271_15523692	chr10_79493297_79493697		chr19_32431113_32431526		chr1_52116790_52117478	chr1_226393967_226394830		chr1_38237793_38238193	chr17_31152750_31153158	chr11_47158178_47158578				chr2_61969117_61969556	chr8_74595271_74595845	chr2_8385790_8386239				chr9_131409376_131409926		chr2_73781668_73782226				chr8_70764741_70765186
	chr1_190059576_190059976	chr2_100545522_100545949	chr14_87528892_87529682	chr2_32244152_32244726	chr16_19558740_19559142	chr10_79685980_79686380		chr19_32431864_32432264		chr1_52380556_52380956	chr1_226420182_226420604		chr1_38250828_38251549	chr17_31263499_31263919	chr11_47984649_47985049				chr2_68909856_68910274	chr8_103980726_103981169	chr2_11754623_11755096				chr9_133117836_133118270		chr2_109465440_109465899				chr8_91727707_91728143
	chr1_190840802_190841202	chr2_132858007_132858417	chr14_89932895_89933316	chr2_47169142_47169552	chr16_23826247_23826668	chr10_80523352_80523752		chr19_32481322_32481738		chr1_52964538_52965158	chr1_229662948_229663376		chr1_39229272_39229672	chr17_37088957_37089357	chr11_58055969_58056369				chr2_70222979_70223663	chr8_109752825_109753279	chr2_21304861_21305294				chr9_134977799_134978446		chr2_113306081_113306589				chr8_109068567_109069073
	chr1_191698409_191698809	chr2_169500798_169501294	chr14_92122206_92122607	chr2_64554848_64555389	chr16_23921426_23921836	chr10_80674464_80674864		chr19_40758194_40758596		chr1_54291615_54292015	chr1_232575592_232576072		chr1_39264353_39264753	chr17_45265128_45265550	chr11_60688369_60688769				chr2_86521273_86521720	chr8_125732512_125732950	chr2_48373020_48373579				chr9_136487674_136488278		chr2_119813246_119813687				chr8_145613896_145614338
	chr1_191921690_191922090	chr2_220098775_220099198	chr14_94425611_94426965	chr2_90979365_90979886	chr16_49432501_49432944	chr10_82192651_82193051		chr19_49653109_49653529		chr1_54358375_54358775	chr1_233214251_233214737		chr1_39556628_39557028	chr17_46223036_46223461	chr11_61013156_61013556				chr2_91664244_91664656	chr9_19144193_19144652	chr2_62385315_62385762				chrX_11351313_11351774		chr2_129228148_129228587				chr9_78376389_78376853
	chr1_198079613_198080013	chr20_757645_758070	chr14_96557072_96557496	chr2_91636539_91637023	chr16_56220955_56221394	chr10_87612444_87612844		chr19_60873446_60873869		chr1_55002526_55002926	chr1_233358558_233359034		chr1_40157806_40158206	chr17_59586981_59587390	chr11_61892963_61893363				chr2_107385211_107385626	chr9_78472222_78472666	chr2_62386158_62386593				chrX_129053679_129054136		chr2_135180852_135181357				chr9_91180202_91180684
	chr1_200311828_200312228	chr20_880550_880977	chr14_102635452_102635862	chr2_99137427_99138121	chr16_87586303_87586744	chr10_94957183_94957583		chr19_63022670_63023103		chr1_59141561_59141961	chr1_237949552_237949969		chr1_40611769_40612169	chr17_59817545_59817962	chr11_63041226_63041626				chr2_139128162_139128594	chr9_92966691_92967233	chr2_104624639_104625119						chr2_172856421_172856864				chr9_122239033_122239484
	chr1_201504753_201505153	chr20_24994390_24994804	chr15_28252321_28252871	chr2_160897093_160897511	chr17_451487_451912	chr10_100414171_100414571		chr2_1208406_1208980		chr1_59237898_59238298	chr1_243248192_243248607		chr1_40769625_40770025	chr17_60590700_60591142	chr11_64944068_64944468				chr2_198072632_198073115	chr9_92995725_92996247	chr2_124171037_124171468						chr2_172968497_172968924				chr9_123171769_123172852
	chr1_201541882_201542282	chr20_43972830_43973249	chr15_31521900_31522321	chr2_160936281_160936712	chr17_1172027_1172466	chr10_103576165_103576565		chr2_1463312_1463774		chr1_59534625_59535025	chr1_244757262_244757689		chr1_40929788_40930188	chr17_69894042_69894442	chr11_64996151_64996551				chr2_218970547_218971378	chr9_114735776_114736214	chr2_130854120_130854573						chr2_182360658_182361093				chr9_123312760_123313364
	chr1_201547563_201547963	chr20_60495966_60496379	chr15_37577207_37577634	chr2_190335505_190336029	chr17_1499780_1500217	chr10_111960738_111961138		chr2_33677529_33678077		chr1_59917176_59917576	chr1_245341616_245342076		chr1_41326642_41327042	chr17_72932750_72933157	chr11_65077286_65077686				chr2_233738579_233738999	chr9_134869255_134869742	chr2_134592485_134592928						chr2_192409747_192410158				chr9_129585168_129585710
	chr1_202701791_202702191	chr22_18222206_18222609	chr15_38130067_38130524	chr2_200528291_200528920	chr17_3815184_3815585	chr10_114196978_114197378		chr2_62811231_62811712		chr1_63022568_63022968	chr1_245645829_245646261		chr1_41922273_41922673	chr17_78436914_78437346	chr11_65099096_65099496				chr20_36508449_36508947	chr9_138138714_138139484	chr2_168773408_168773854						chr2_208533089_208533536				chr9_130871399_130871844
	chr1_203220171_203220571	chr22_18259036_18259444	chr15_39853812_39854322	chr2_224530169_224530584	chr17_6837773_6838211	chr10_116158845_116159245		chr2_90973790_90974198		chr1_63565825_63566225	chr1_245778707_245779210		chr1_41947590_41947990	chr18_98681_99512	chr11_67165325_67165725				chr20_61917240_61917929	chrX_40828586_40829094	chr2_190757431_190757869						chr2_222038698_222039163				chr9_131665126_131665653
	chr1_204427026_204427426	chr22_19241553_19241972	chr15_60173838_60174270	chr2_232248055_232248499	chr17_15334683_15335090	chr10_120418434_120418834		chr2_91056225_91056763		chr1_63605944_63606344	chr1_247086876_247087343		chr1_41965733_41966133	chr18_8933893_8934296	chr11_67350367_67350767				chr21_9801790_9802553	chrX_53301757_53302160	chr2_218905830_218906597						chr20_5417431_5417870				chr9_131681126_131681631
	chr1_205181729_205182129	chr22_20327481_20327991	chr15_61176283_61176715	chr2_238515415_238515828	chr17_19854001_19854443	chr10_125493595_125493995		chr2_91123345_91123750		chr1_63831799_63832199	chr10_3204766_3205519		chr1_42136405_42136805	chr18_46620378_46620851	chr11_69921316_69921716				chr21_9802724_9803177		chr2_221993277_221993705						chr20_19415011_19415689				chr9_132402681_132403164
	chr1_205549881_205550281	chr22_25358513_25358954	chr15_65160448_65160849	chr20_29277202_29278001	chr17_24216376_24216833	chr10_127573669_127574069		chr2_91125826_91126313		chr1_64587457_64587857	chr10_6211875_6212460		chr1_42158293_42158693	chr18_65779873_65780327	chr11_69934564_69934964				chr21_9803960_9804597		chr20_33217805_33218245						chr20_30591160_30591679				chr9_136370075_136370545
	chr1_205556522_205556922	chr22_35627288_35627693	chr15_68527275_68527781	chr20_36534529_36535058	chr17_24412128_24412532	chr10_133336392_133336792		chr2_91126857_91127302		chr1_65204398_65205095	chr10_7009486_7009898		chr1_42429588_42429988	chr19_1052265_1052698	chr11_74004132_74004532				chr21_9824460_9825439		chr20_37009976_37010417						chr20_30732741_30733190				chrX_44058381_44058913
	chr1_206261807_206262207	chr3_36986329_36986729	chr15_80125421_80125964	chr20_42519011_42519480	chr17_28248589_28249000	chr10_134583640_134584040		chr2_91130373_91130855		chr1_65305120_65305520	chr10_12125072_12125574		chr1_42447599_42447999	chr19_1856561_1856965	chr11_74923111_74923511				chr21_9825767_9826190		chr20_49693366_49693776						chr20_36866913_36867451				chrY_7938114_7938527
	chr1_206284762_206285162	chr3_37474671_37475116	chr15_92395581_92396048	chr20_61059620_61060023	chr17_30911839_30912287	chr10_134775135_134775535		chr2_91137534_91138007		chr1_65658830_65659230	chr10_12150462_12150918		chr1_42694615_42695015	chr19_3092853_3093276	chr11_76053221_76053621				chr21_9826704_9827457		chr20_56382427_56382842						chr20_42456757_42457258
	chr1_206653083_206653483	chr3_38512661_38513086	chr16_86905_87324	chr21_9723727_9724487	chr17_35612913_35613313	chr10_135139048_135139448		chr2_91157502_91158009		chr1_65763433_65763833	chr10_15035873_15036306		chr1_42896384_42896784	chr19_10525493_10525995	chr11_76572926_76573326				chr21_9863387_9863807		chr21_37652458_37652925						chr20_55458869_55459320
	chr1_208822537_208822937	chr3_46963767_46964179	chr16_11234431_11234905	chr21_9799386_9799790	chr17_37347870_37348356	chr10_135373050_135373842		chr2_91166802_91167494		chr1_67796015_67796415	chr10_16899128_16899941		chr1_43004186_43004586	chr19_11936482_11936895	chr11_83387927_83388327				chr21_44030866_44031748		chr21_38670488_38670948						chr20_55460298_55460785
	chr1_208893768_208894168	chr3_46964673_46965092	chr16_15519108_15519526	chr21_9805040_9805465	chr17_46073308_46073801	chr10_135373873_135374273		chr2_91170138_91170953		chr1_67923349_67923749	chr10_27189330_27190124		chr1_43410341_43410741	chr19_14111730_14112204	chr11_85562696_85563096				chr22_27867149_27867609		chr21_38770154_38770596						chr21_34936806_34937313
	chr1_210275552_210275952	chr3_52198115_52198573	chr16_17344382_17344803	chr21_9806827_9807482	chr17_46097109_46097528	chr11_632598_632998		chr2_91179798_91180220		chr1_70649199_70649599	chr10_30356205_30356646		chr1_43842161_43842561	chr19_16832793_16833248	chr11_98057033_98057433				chr22_36210390_36210824		chr21_39657401_39657828						chr21_42796916_42797339
	chr1_210678839_210679239	chr3_52207735_52208144	chr16_17383874_17384285	chr21_9830323_9830789	chr17_52811778_52812270	chr11_1082683_1083083		chr2_91183953_91184617		chr1_71232135_71232535	chr10_30858316_30858950		chr1_44172972_44173372	chr19_19431560_19431999	chr11_101760623_101761023				chr22_41340736_41341552		chr21_42612471_42612952						chr22_16976642_16977121
	chr1_212659637_212660037	chr3_58198907_58199320	chr16_28741237_28741644	chr21_41407033_41407568	chr17_54722305_54722861	chr11_1536733_1537133		chr2_91633025_91633428		chr1_71285445_71285845	chr10_35455417_35456127		chr1_44207910_44208310	chr19_51920934_51921361	chr11_115019537_115019937				chr22_41648761_41649260		chr21_45501250_45501704						chr22_23160448_23161039
	chr1_214866557_214866957	chr3_72477417_72477827	chr16_29964179_29964607	chr21_44128426_44128845	chr17_58862938_58863369	chr11_3640722_3641122		chr2_91640229_91640637		chr1_84537566_84537966	chr10_38339250_38340074		chr1_44306846_44307246	chr19_56374385_56374846	chr11_117285844_117286244				chr3_3208629_3209060		chr22_21896006_21896478						chr22_45378935_45379386
	chr1_219999396_219999796	chr3_99795035_99795491	chr16_45001109_45001549	chr22_16783049_16783462	chr17_60349486_60349897	chr11_6617516_6617916		chr2_91660393_91661049		chr1_84928817_84929217	chr10_38858191_38858627		chr1_44977840_44978240	chr19_56441138_56441573	chr11_118827865_118828265				chr3_4758125_4758550		chr22_23176596_23177031						chr3_8373824_8374315
	chr1_222026384_222026784	chr3_116347543_116347963	chr16_56135479_56136070	chr22_17258330_17258741	chr17_62858131_62858771	chr11_7628952_7629352		chr2_91671070_91671493		chr1_85559826_85560226	chr10_42597798_42598466		chr1_45542222_45542622	chr19_56768352_56768779	chr11_119975167_119975567				chr3_7307078_7307521		chr22_25238278_25238692						chr3_13907187_13907680
	chr1_222266192_222266592	chr3_126039184_126039589	chr16_68457084_68457493	chr22_25466197_25466673	chr17_63210874_63211274	chr11_9325305_9325705		chr2_91671594_91672010		chr1_85815221_85815621	chr10_43270702_43271104		chr1_45788836_45789236	chr19_58131383_58131806	chr11_122966451_122966851				chr3_9796774_9797212		chr22_35060282_35060713						chr3_14249200_14249763
	chr1_223721430_223721830	chr3_129022939_129023343	chr16_79905658_79906090	chr22_39189246_39189649	chr17_64555009_64555459	chr11_10301028_10301428		chr2_91673168_91673576		chr1_86462932_86463332	chr10_43597424_43597825		chr1_45924687_45925087	chr19_61681127_61681538	chr11_128151971_128152371				chr3_37187569_37188009		chr22_36722018_36722423						chr3_16354351_16355120
	chr1_224833417_224833817	chr3_129617412_129617870	chr16_84162807_84163540	chr3_12772287_12772739	chr17_72356305_72356741	chr11_12195158_12195558		chr2_91682221_91682623		chr1_86942884_86943284	chr10_45195595_45196036		chr1_45926239_45926639	chr2_3362250_3363039	chr11_128674037_128674437				chr3_49489013_49489503		chr22_38558603_38559033						chr3_18225425_18225878
	chr1_225007777_225008177	chr3_129658608_129659023	chr16_84204250_84204755	chr3_16167632_16168073	chr17_72630176_72630592	chr11_35023386_35023786		chr2_91682662_91683068		chr1_86943374_86943774	chr10_45372950_45373393		chr1_46676128_46676528	chr2_3459653_3460112	chr11_129810809_129811209				chr3_50310740_50311148		chr22_38672537_38672998						chr3_32518448_32519051
	chr1_226363422_226363822	chr3_129696924_129697351	chr16_86921966_86922515	chr3_17022928_17023360	chr17_74173451_74173926	chr11_35892918_35893318		chr2_91683669_91684355		chr1_87370012_87370412	chr10_46479198_46479708		chr1_47417326_47417726	chr2_8437644_8438125	chr11_133363511_133363911				chr3_51695505_51695932		chr22_38989093_38989520						chr3_37547502_37547958
	chr1_226767584_226767984	chr3_129699131_129699541	chr17_1567475_1567901	chr3_31285307_31285721	chr18_3906125_3906553	chr11_44680458_44680858		chr2_91684627_91685245		chr1_87375628_87376028	chr10_49334471_49334880		chr1_47464255_47464655	chr2_9232755_9233159	chr11_133907984_133908384				chr3_54726510_54726921		chr3_40295293_40295700						chr3_49818637_49819167
	chr1_227482610_227483010	chr3_150286168_150286611	chr17_15800142_15800551	chr3_42863648_42864068	chr18_9793397_9793824	chr11_45898193_45898593		chr2_91688293_91689006		chr1_88695410_88695810	chr10_53129219_53129912		chr1_47473530_47473930	chr2_15199604_15200008	chr12_122133_122533				chr3_58859855_58860664		chr3_47519521_47519940						chr3_106815815_106816229
	chr1_227757183_227757583	chr3_195341114_195341525	chr17_17050189_17050614	chr3_43410450_43410878	chr18_31296968_31297450	chr11_46325910_46326310		chr2_119840641_119841263		chr1_88922292_88922692	chr10_63180679_63181106		chr1_47479826_47480226	chr2_27139206_27139622	chr12_890897_891297				chr3_197498854_197499482		chr3_71674473_71674902						chr3_109301498_109301960
	chr1_228790621_228791021	chr3_196940185_196940613	chr17_17303889_17304447	chr3_44534743_44535174	chr18_41556849_41557303	chr11_46366183_46366583		chr2_132713783_132714206		chr1_89129588_89129988	chr10_69504897_69505304		chr1_47552513_47552913	chr2_28031389_28031792	chr12_3971253_3971653				chr4_482767_483205		chr3_103051892_103052343						chr3_120664993_120665557
	chr1_229213329_229213729	chr4_3839905_3840324	chr17_22812691_22813102	chr3_47298921_47299461	chr18_50670969_50671416	chr11_61351643_61352043		chr2_132754928_132755693		chr1_89230925_89231325	chr10_69836468_69837233		chr1_47674682_47675082	chr2_33201263_33201671	chr12_4426520_4426920				chr4_49350197_49350691		chr3_125822991_125823443						chr3_127510684_127511164
	chr1_232755822_232756222	chr4_57028195_57028606	chr17_34001595_34002032	chr3_57558278_57558685	chr18_53401516_53401945	chr11_62032307_62032707		chr2_132760533_132761300		chr1_89762696_89763456	chr10_70330856_70331269		chr1_48117940_48118340	chr2_33555000_33555400	chr12_4800619_4801019				chr4_103967649_103968376		chr3_125855564_125856016						chr3_128112844_128113289
	chr1_235832999_235833399	chr4_57469063_57469469	chr17_37718334_37718752	chr3_85915194_85915597	chr18_62501110_62501626	chr11_64175024_64175424		chr2_161216892_161217372		chr1_89870662_89871286	chr10_73178582_73178988		chr1_48463677_48464077	chr2_37729387_37729805	chr12_6034363_6034763				chr4_184602667_184603095		chr3_157976482_157976968						chr3_130262050_130262485
	chr1_242314677_242315077	chr4_99797614_99798050	chr17_38793902_38794318	chr3_174438576_174438983	chr18_75380736_75381138	chr11_64948585_64948985		chr2_161843234_161844304		chr1_90058916_90059316	chr10_75160090_75160619		chr1_48465304_48465704	chr2_54051535_54052024	chr12_6161792_6162192				chr4_184613874_184614424		chr3_183206144_183206576						chr3_140322069_140322529
	chr1_244411991_244412391	chr4_187303037_187303459	chr17_40598470_40598917	chr3_178546122_178546567	chr19_525647_526051	chr11_65839428_65839828		chr2_161844475_161844878		chr1_90059357_90059757	chr10_78311992_78312394		chr1_50585008_50585408	chr2_68855304_68855732	chr12_6611756_6612156				chr4_190816449_190816899		chr3_184755969_184756442						chr3_153468875_153469634
	chr10_1185735_1186135	chr4_190898785_190899501	chr17_59131020_59131761	chr3_185386143_185386612	chr19_858200_858605	chr11_69018311_69018711		chr2_161846318_161846722		chr1_90179291_90179691	chr10_79679994_79680398		chr1_51671893_51672293	chr2_73817841_73818294	chr12_8053104_8053504				chr5_31280829_31281253		chr3_185673506_185673941						chr3_154422190_154422724
	chr10_1255748_1256148	chr5_10660110_10660517	chr17_59273588_59274044	chr3_188071831_188072247	chr19_4326724_4327155	chr11_70218371_70218771		chr2_161847011_161847421		chr1_90233062_90233462	chr10_80567529_80567958		chr1_52271851_52272251	chr2_74051474_74052018	chr12_8056515_8056915				chr5_94448384_94448809		chr3_196364096_196364559						chr3_156535262_156535756
	chr10_2652075_2652475	chr5_56714689_56715109	chr17_71628700_71629134	chr3_188465970_188466379	chr19_8004226_8004676	chr11_72578854_72579254		chr2_171259250_171259699		chr1_93069929_93070329	chr10_80716272_80716854		chr1_52294981_52295381	chr2_74654521_74654947	chr12_11737754_11738154				chr5_96296465_96297231		chr3_197063089_197063516						chr3_169142043_169142586
	chr10_4899732_4900132	chr5_72179456_72179876	chr17_72544640_72545074	chr4_8935016_8935417	chr19_10271131_10271904	chr11_78455247_78455647		chr2_242599714_242600290		chr1_94147535_94147935	chr10_80747508_80747909		chr1_52642658_52643058	chr2_105308431_105308835	chr12_15521825_15522225				chr5_110455658_110456118		chr4_4376776_4377236						chr3_184138090_184138585
	chr10_6015926_6016326	chr5_118632715_118633125	chr17_72934423_72934877	chr4_38207084_38207587	chr19_12756264_12756704	chr11_94771251_94771651		chr20_28224797_28225217		chr1_94475534_94475934	chr10_80807881_80808483		chr1_53159847_53160247	chr2_127535416_127535833	chr12_17141800_17142200				chr5_124013282_124013755		chr4_8244045_8244493						chr3_195053992_195054501
	chr10_6041832_6042232	chr5_130528057_130528466	chr17_75415616_75416065	chr4_44423147_44423558	chr19_13041344_13041858	chr11_111930381_111930781		chr20_28248197_28248618		chr1_95092534_95092934	chr10_89611906_89612372		chr1_53253013_53253413	chr2_128711241_128711680	chr12_20459175_20459575				chr5_133996254_133996697		chr4_9791728_9792189						chr3_196352416_196352835
	chr10_7002361_7002761	chr5_132019846_132020269	chr17_76133019_76133420	chr4_48811333_48811776	chr19_13049103_13049523	chr11_116825306_116825706		chr20_28259793_28260245		chr1_100088054_100088454	chr10_93658504_93658913		chr1_53336894_53337294	chr2_143896717_143897141	chr12_22424281_22424681				chr5_138997199_138997912		chr4_79740039_79740465						chr3_197843444_197844143
	chr10_9907390_9907790	chr5_134209294_134209701	chr17_76222529_76222958	chr4_48811902_48812611	chr19_37811179_37811608	chr11_122047303_122047703		chr20_28265374_28266111		chr1_108280619_108281019	chr10_94323582_94324007		chr1_53434878_53435278	chr2_154993623_154994040	chr12_26318882_26319282				chr5_149809323_149809971		chr4_79861171_79861641						chr4_7833987_7834517
	chr10_11223497_11223897	chr5_142484349_142484786	chr17_76841823_76842258	chr4_49351425_49351858	chr19_43910637_43911050	chr11_122072625_122073025		chr20_28266747_28267317		chr1_108849826_108850226	chr10_97879509_97879943		chr1_53458390_53458790	chr2_177671041_177671467	chr12_26878797_26879197				chr5_175721192_175721820		chr4_84770267_84770706						chr4_9704449_9704915
	chr10_11246895_11247295	chr5_145562957_145563368	chr18_257890_258674	chr4_54278052_54278498	chr19_44065248_44065661	chr11_122154915_122155315		chr20_29275436_29275842		chr1_108903928_108904328	chr10_98401633_98402056		chr1_53794906_53795306	chr2_183611741_183612185	chr12_31407302_31407702				chr5_179153033_179153649		chr4_110955868_110956311						chr4_74746066_74746534
	chr10_11313275_11313675	chr5_150124269_150124685	chr18_4500759_4501163	chr4_74307444_74307866	chr19_52530795_52531207	chr11_125550674_125551074		chr20_34004986_34005486		chr1_109005024_109005761	chr10_98508140_98508602		chr1_54781255_54781655	chr2_202452950_202453363	chr12_32560400_32560800				chr6_241688_242099		chr4_143844508_143844927						chr4_91029419_91029912
	chr10_13350872_13351272	chr5_150807576_150807981	chr18_11915709_11916140	chr4_80350342_80350789	chr19_54073662_54074131	chr11_133342021_133342421		chr20_45956787_45957197		chr1_109307379_109307779	chr10_99486668_99487088		chr1_55572456_55572856	chr2_207812054_207812473	chr12_34152477_34152877				chr6_43089466_43090177		chr4_147548287_147548758						chr4_99589082_99589505
	chr10_13613499_13613899	chr5_151502595_151503002	chr18_26983879_26984639	chr4_99868571_99868973	chr19_56703145_56703559	chr11_134134898_134135298		chr20_46564990_46565816		chr1_109770399_109770799	chr10_99619110_99619539		chr1_56016038_56016438	chr2_218639852_218640347	chr12_34422590_34422990				chr6_53285082_53285532		chr4_176593526_176593956						chr4_124740430_124741016
	chr10_15231132_15231532	chr5_158701412_158701837	chr18_31695761_31696435	chr4_123688993_123689396	chr2_6904850_6905287	chr12_2192914_2193314		chr20_59054369_59054770		chr1_109827888_109828288	chr10_103103418_103103853		chr1_58534605_58535005	chr2_233904802_233905305	chr12_47773731_47774131				chr6_65450272_65450723		chr5_60152229_60152667						chr4_170568527_170568940
	chr10_15423511_15423911	chr5_159868403_159868835	chr18_42380274_42380675	chr4_170256264_170256672	chr2_10450663_10451096	chr12_7959738_7960138		chr21_9841250_9841675		chr1_110682209_110682609	chr10_103567948_103568581		chr1_60997513_60997913	chr2_233958849_233959453	chr12_48325163_48325563				chr6_149423045_149423517		chr5_137101071_137101497						chr5_10392998_10393455
	chr10_15533163_15533563	chr5_176197188_176197628	chr18_52469188_52469891	chr4_190434818_190435243	chr2_27537405_27537852	chr12_10234680_10235080		chr21_9848832_9849243		chr1_111793233_111793633	chr10_103580279_103580969		chr1_61070606_61071006	chr20_589177_589577	chr12_54800600_54801000				chr6_149908697_149909126		chr5_148658528_148659032						chr5_37589020_37589466
	chr10_16867514_16867914	chr5_176876486_176876890	chr18_66477197_66477606	chr4_190830957_190831379	chr2_31293125_31293556	chr12_15833654_15834054		chr21_9860836_9861246		chr1_111815220_111815620	chr10_103869856_103870277		chr1_61963249_61963649	chr20_765432_765840	chr12_54870166_54870566				chr7_25131323_25131792		chr5_149475219_149475692						chr5_55455341_55455787
	chr10_17660616_17661016	chr6_10627123_10627555	chr18_75061522_75061922	chr5_6431484_6431953	chr2_33187189_33187597	chr12_25295598_25295998		chr21_9878544_9878944		chr1_114103883_114104283	chr10_104172388_104172830		chr1_62510237_62510637	chr20_1321651_1322085	chr12_56022292_56022692				chr7_47985364_47985980		chr5_158167470_158167879						chr5_61593146_61593650
	chr10_18729300_18729700	chr6_25144221_25144659	chr19_4018018_4018568	chr5_10303155_10303587	chr2_48345762_48346184	chr12_28234977_28235377		chr21_10076667_10077079		chr1_114156223_114156972	chr10_104395606_104396394		chr1_65502734_65503134	chr20_3534651_3535055	chr12_56124787_56125187				chr7_57551028_57552055		chr5_159123813_159124226						chr5_95007919_95008528
	chr10_20104243_20104643	chr6_26296531_26296938	chr19_7103922_7104495	chr5_56359715_56360144	chr2_66571306_66571739	chr12_29287320_29287720		chr21_10101431_10102227		chr1_114215714_114216114	chr10_104546119_104546524		chr1_65503928_65504328	chr20_23080931_23081364	chr12_60999118_60999518				chr7_57553218_57553903		chr5_169457492_169458005						chr5_131478098_131478557
	chr10_24822051_24822451	chr6_52968179_52968582	chr19_7506350_7506750	chr5_60663574_60664023	chr2_68483735_68484169	chr12_31731130_31731530		chr21_10132043_10132469		chr1_115101528_115101928	chr10_104803620_104804079		chr1_66574297_66574697	chr20_23116282_23116701	chr12_69916390_69916790				chr7_57558503_57559440		chr5_171470071_171470480						chr5_139029646_139030141
	chr10_29338396_29338796	chr6_53321531_53321940	chr19_11308770_11309217	chr5_66547432_66547840	chr2_72624194_72624686	chr12_46479989_46480389		chr21_10133816_10134276		chr1_115102046_115102446	chr10_105146100_105146597		chr1_66609435_66609835	chr20_33276920_33277329	chr12_74386767_74387167				chr7_64591615_64592609		chr5_177541791_177542301						chr5_159556899_159557680
	chr10_32706244_32706644	chr6_74351706_74352114	chr19_11436351_11437150	chr5_75000691_75001105	chr2_74266550_74266961	chr12_47790717_47791117		chr21_10135055_10135473		chr1_116717217_116717617	chr10_105968501_105968934		chr1_67992825_67993225	chr20_41508598_41509054	chr12_92110735_92111135				chr7_66023213_66023703		chr5_179453206_179453616						chr5_159620469_159620912
	chr10_33947137_33947537	chr6_137124402_137124858	chr19_16343251_16343711	chr5_76070536_76070988	chr2_75460139_75460551	chr12_48047208_48047608		chr21_10136520_10136975		chr1_120254725_120255125	chr10_106075830_106076241		chr1_68128125_68128525	chr20_43408236_43408657	chr12_94018139_94018539				chr7_89813606_89814169		chr6_2072832_2073233						chr5_169638155_169639271
	chr10_38818472_38818872	chr6_167276215_167276671	chr19_16635549_16636036	chr5_81149567_81150062	chr2_86074495_86074913	chr12_52969586_52969986		chr21_10140918_10141511		chr1_120413595_120413995	chr10_111906626_111907037		chr1_74436369_74436769	chr20_48160079_48160524	chr12_97357910_97358310				chr7_107171139_107172216		chr6_16323687_16324124						chr5_169692610_169693058
	chr10_38822605_38823005	chr7_1061293_1061715	chr19_19590318_19590751	chr5_85949227_85949637	chr2_102052128_102052587	chr12_53660370_53660770		chr21_10148732_10149483		chr1_143734797_143735197	chr10_112250904_112251309		chr1_74971382_74971782	chr20_49389747_49390155	chr12_100091349_100091749				chr7_127664131_127664746		chr6_20177298_20177797						chr5_172204781_172205232
	chr10_38834818_38835218	chr7_22129214_22129618	chr19_40288045_40288904	chr5_98292249_98292974	chr2_112116950_112117352	chr12_54388131_54388531		chr21_10157843_10158280		chr1_143751164_143751564	chr10_115593881_115594325		chr1_84744257_84744657	chr20_54427421_54427825	chr12_103494888_103495288				chr7_142798921_142799339		chr6_22582517_22582934						chr5_178928235_178928736
	chr10_38837157_38837557	chr7_50223342_50223774	chr19_46521162_46521672	chr5_148811919_148812394	chr2_122660926_122661370	chr12_56446464_56446864		chr21_10165456_10166173		chr1_143841095_143841495	chr10_119125079_119125495		chr1_85353887_85354287	chr20_58064148_58064579	chr12_107740707_107741107				chr8_28314465_28315053		chr6_25422670_25423084						chr6_2697110_2697525
	chr10_38845277_38845677	chr7_74146626_74147050	chr19_50085422_50085893	chr6_2803233_2803674	chr2_127148063_127148491	chr12_87059669_87060069		chr21_10166404_10166878		chr1_144093933_144094333	chr10_121641912_121642415		chr1_85497681_85498081	chr21_32731965_32732372	chr12_108457265_108457665				chr8_37826392_37826828		chr6_25643444_25643889						chr6_13468831_13469279
	chr10_38845736_38846136	chr7_77219330_77219740	chr19_54279970_54280687	chr6_84625763_84626246	chr2_138438498_138438963	chr12_100615210_100615610		chr21_10167480_10168214		chr1_144110472_144110872	chr10_124903564_124903982		chr1_85514989_85515389	chr21_32811043_32811461	chr12_113325792_113326192				chr8_42817205_42817962		chr6_33504130_33504538						chr6_18070663_18071110
	chr10_38850844_38851244	chr7_101843398_101843818	chr19_55071484_55071983	chr6_111367309_111367761	chr2_158494635_158495098	chr12_103522388_103522788		chr21_13264159_13264563		chr1_144226710_144227110	chr10_126326343_126326751		chr1_86541531_86541931	chr21_42412086_42412514	chr12_115671828_115672228				chr8_43211870_43212481		chr6_33915820_33916638						chr6_36104488_36104913
	chr10_38853150_38853550	chr8_25115018_25115419	chr19_60638111_60638633	chr6_111686948_111687390	chr2_159711946_159712372	chr12_107199659_107200059		chr21_13274992_13275394		chr1_144287160_144287560	chr10_129660223_129660625		chr1_87881017_87881417	chr21_43700935_43701370	chr12_117058052_117058452				chr8_43913583_43914114		chr6_34348991_34349443						chr6_36194295_36194772
	chr10_38913529_38913929	chr8_26180628_26181050	chr19_63678749_63679546	chr6_114348712_114349115	chr2_170828396_170828818	chr12_109378762_109379162		chr21_43062449_43063163		chr1_145110488_145110888	chr10_133995320_133995785		chr1_89507493_89507893	chr22_21038697_21039141	chr12_118180285_118180685				chr8_91065366_91066252		chr6_36822374_36822820						chr6_42015101_42015588
	chr10_39124701_39125101	chr8_30398072_30398477	chr2_516694_517302	chr6_132507261_132507675	chr2_171387739_171388150	chr12_116285452_116285852		chr21_46168392_46168804		chr1_145538010_145538410	chr10_134922706_134923125		chr1_90200248_90200648	chr22_22344837_22345251	chr12_121167211_121167611				chr8_98295994_98296421		chr6_36845658_36846091						chr6_75691979_75692527
	chr10_39127354_39127754	chr8_37238406_37238817	chr2_12025553_12026049	chr6_153365379_153366052	chr2_182337034_182337435	chr12_119418819_119419219		chr22_15241462_15241870		chr1_146257306_146257706	chr10_135057440_135057889		chr1_91738777_91739177	chr22_25299144_25299549	chr12_121960473_121960873				chr8_103610026_103610523		chr6_36987691_36988130						chr6_137396655_137397133
	chr10_39136903_39137303	chr8_40576401_40576802	chr2_16363120_16363531	chr7_2323864_2324303	chr2_201698511_201699011	chr12_120146105_120146505		chr22_17259811_17260219		chr1_146460630_146461030	chr11_197269_197769		chr1_94117146_94117546	chr22_38685422_38685879	chr12_123553210_123553610				chr8_116729557_116730031		chr6_42104025_42104680						chr6_149491248_149491794
	chr10_39138260_39138660	chr8_42868452_42868854	chr2_24538050_24538507	chr7_5535638_5536049	chr2_202474711_202475154	chr12_123963980_123964380		chr22_27846106_27846594		chr1_148125856_148126256	chr11_258743_259146		chr1_94330282_94330682	chr22_39955941_39956406	chr12_124544033_124544433				chr8_119181029_119181517		chr6_44140167_44140639						chr7_1570132_1570564
	chr10_39148525_39148925	chr8_103757532_103757948	chr2_25286327_25286734	chr7_5668205_5668613	chr2_207722267_207722671	chr12_129696670_129697070		chr22_35080930_35081377		chr1_148249189_148249589	chr11_404948_405454		chr1_94656138_94656538	chr22_43414812_43415277	chr12_126980592_126980992				chr8_142619905_142620604		chr6_47323012_47323485						chr7_72938356_72938789
	chr10_39173636_39174036	chr8_125741727_125742130	chr2_28442780_28443491	chr7_17213379_17213823	chr2_220084636_220085065	chr12_130627232_130627632		chr22_49428854_49429407		chr1_149521202_149521602	chr11_496235_497091		chr1_94965288_94965688	chr22_43504114_43504544	chr12_127714293_127714693				chr8_143120355_143120831		chr6_52477376_52477928						chr7_73324774_73325231
	chr10_39184001_39184401	chr8_134650195_134650606	chr2_38457666_38458174	chr7_37838305_37838724	chr20_600166_600569	chr13_19255038_19255438		chr3_50632695_50633235		chr1_150029459_150029859	chr11_799328_799747		chr1_100487755_100488155	chr22_45523811_45524238	chr12_130165645_130166045				chr8_145988406_145988855		chr6_84741006_84741429						chr7_73340491_73340927
	chr10_41722928_41723328	chr8_140422195_140422603	chr2_46958581_46959704	chr7_61089028_61089437	chr20_2657737_2658191	chr13_19874388_19874788		chr3_75782128_75782863		chr1_151108912_151109312	chr11_1735698_1736130		chr1_100504043_100504443	chr22_45528637_45529158	chr12_130400731_130401131				chr9_19370107_19370605		chr6_109226440_109226881						chr7_107953658_107954398
	chr10_41727408_41727808	chr8_141715408_141715817	chr2_62394482_62394894	chr7_61623475_61623876	chr20_3770947_3771395	chr13_20849177_20849808		chr3_75815793_75816195		chr1_151775060_151775460	chr11_1924922_1925392		chr1_100865175_100865575	chr22_49457666_49458110	chr12_131059868_131060268				chr9_21150121_21150576		chr6_110817517_110818032						chr7_137735485_137736207
	chr10_41859547_41859947	chr9_5617287_5617723	chr2_64456091_64456502	chr7_77265520_77266202	chr20_3838655_3839069	chr13_21532874_21533274		chr3_75819386_75819792		chr1_151784804_151785204	chr11_2377959_2378383		chr1_101132816_101133216	chr3_10132798_10133205	chr12_131321213_131321613				chr9_35092924_35093665		chr6_130042605_130043014						chr7_138426143_138426582
	chr10_42111106_42111506	chr9_34366833_34367239	chr2_71698981_71699385	chr7_106507095_106507552	chr20_3859429_3859829	chr13_23867298_23867698		chr3_135059226_135059803		chr1_152185142_152185542	chr11_2876489_2876945		chr1_102269070_102269470	chr3_10355496_10355916	chr13_22447110_22447510				chr9_35718180_35718818		chr6_131029587_131030030						chr7_141753111_141753540
	chr10_42121262_42121662	chr9_66987296_66987697	chr2_73152220_73152651	chr7_137561269_137561724	chr20_4042856_4043304	chr13_30633845_30634245		chr3_185280250_185280667		chr1_152644175_152644575	chr11_3147012_3147421		chr1_107400578_107400978	chr3_10374168_10374589	chr13_25973153_25973553				chr9_37790550_37790965		chr6_137325498_137325906						chr7_156887218_156887686
	chr10_42128019_42128419	chr9_70510959_70511369	chr2_88947439_88947856	chr7_138971173_138971691	chr20_4695712_4696121	chr13_36020347_36020747		chr3_198109922_198110323		chr1_152644762_152645162	chr11_4072241_4072807		chr1_108309714_108310114	chr3_12775641_12776090	chr13_30184694_30185094				chr9_91164697_91165186		chr6_154795625_154796086						chr8_27524115_27524559
	chr10_42129683_42130246	chr9_79835127_79835765	chr2_105352658_105353195	chr7_149486771_149487181	chr20_5604123_5604576	chr13_39128213_39128613		chr3_198870630_198871453		chr1_153300611_153301011	chr11_6590010_6590411		chr1_108914256_108914656	chr3_24154064_24154542	chr13_30845750_30846150				chr9_97264621_97265128		chr6_158707296_158707772						chr8_96296041_96296521
	chr10_42133886_42134286	chr9_94765894_94766311	chr2_108702090_108702534	chr8_42028505_42028945	chr20_19203893_19204322	chr13_59003641_59004041		chr4_7916418_7916827		chr1_153318770_153319170	chr11_8666879_8667334		chr1_108990926_108991326	chr3_30681432_30681896	chr13_36003001_36003401				chr9_100859908_100860439		chr6_160027696_160028158						chr8_102033127_102033761
	chr10_42135202_42135602	chr9_124204575_124205028	chr2_121952780_121953182	chr8_62151352_62151935	chr20_39469615_39470068	chr13_70144968_70145368		chr4_8934001_8934411		chr1_153325160_153325560	chr11_9292444_9293242		chr1_109036297_109036697	chr3_32417939_32418356	chr13_40936001_40936401				chr9_110945995_110946462		chr7_2310675_2311134						chr8_125730566_125731021
	chr10_42136267_42136667	chr9_126271407_126271963	chr2_144844911_144845326	chr8_67026312_67026745	chr20_42606360_42606770	chr13_74842886_74843286		chr4_8970195_8970600		chr1_153330565_153330965	chr11_9362473_9362946		chr1_109036738_109037138	chr3_37916480_37916888	chr13_40991765_40992165				chr9_113433099_113433907		chr7_41867681_41868166						chr8_142387387_142387841
	chr10_42136694_42137094	chr9_130601021_130601425	chr2_145322439_145322860	chr8_81939575_81940022	chr20_52115632_52116037	chr13_79509011_79509411		chr4_17421151_17421681		chr1_153429624_153430024	chr11_9438892_9439319		chr1_109419923_109420323	chr3_42868925_42869430	chr13_42419884_42420284				chrY_8541974_8542908		chr7_45001232_45001678						chr8_145205022_145205666
	chr10_46549200_46549600	chr9_132401917_132402429	chr2_153283203_153283844	chr8_102133072_102133518	chr20_54420192_54420974	chr13_90467541_90467941		chr4_48814267_48814688		chr1_153487047_153487447	chr11_10721790_10722192		chr1_109557824_109558224	chr3_46712053_46712502	chr13_42464216_42464616				chrY_9613426_9614158		chr7_50532160_50532568						chr9_33279998_33280533
	chr10_52007473_52007873	chr9_135329078_135329509	chr2_166940740_166941250	chr8_104496024_104496443	chr20_55421113_55421541	chr13_105575459_105575859		chr4_48832650_48833056		chr1_153498593_153498993	chr11_10729095_10729507		chr1_109621535_109621935	chr3_46948020_46948513	chr13_43780789_43781189				chrY_24484099_24484502		chr7_75896056_75896528						chr9_85308553_85309119
	chr10_53744382_53744782	chr9_135921050_135921458	chr2_172726111_172726539	chr8_124322639_124323095	chr20_57023013_57023443	chr13_106309791_106310191		chr4_48860542_48860944		chr1_154096861_154097261	chr11_18083916_18084433		chr1_109627271_109627671	chr3_49357483_49357900	chr13_51311819_51312219						chr7_86607513_86607921						chr9_92644986_92645552
	chr10_54197681_54198081	chrX_48529116_48529547	chr2_183685586_183686027	chr8_134889624_134890070	chr21_28686602_28687028	chr13_109105060_109105460		chr4_48985518_48986312		chr1_154147487_154147887	chr11_18300181_18300859		chr1_109876457_109876857	chr3_49817815_49818226	chr13_53505083_53505483						chr7_100547334_100547740						chr9_99740225_99740762
	chr10_70745309_70745709	chrX_129059454_129059854	chr2_192238147_192238592	chr8_142183990_142184427	chr21_29936110_29936543	chr13_113022563_113022963		chr4_49003949_49004360		chr1_154290972_154291372	chr11_18504861_18505267		chr1_109892523_109892923	chr3_53139307_53139745	chr13_82924675_82925075						chr7_101510583_101510991						chr9_106929873_106930324
	chr10_73176326_73176726		chr2_217791713_217792158	chr9_9988504_9989244	chr21_37858432_37858886	chr13_113534488_113534888		chr4_49008438_49009006		chr1_154313178_154313578	chr11_18612295_18612732		chr1_110134858_110135258	chr3_72442262_72442934	chr13_90990267_90990667						chr7_116537968_116538408						chr9_113983172_113983665
	chr10_73753602_73754002		chr2_218378316_218378798	chr9_19092812_19093463	chr21_43751406_43751840	chr13_113889437_113889837		chr4_49009397_49010130		chr1_154363533_154363933	chr11_20365250_20365835		chr1_110239969_110240369	chr3_101490819_101491313	chr13_94698182_94698582						chr7_129821466_129821924						chr9_126097199_126097654
	chr10_74304301_74304701		chr2_218966763_218967187	chr9_67909748_67910223	chr21_44366434_44366836	chr14_20393632_20394032		chr4_49010763_49011167		chr1_154671537_154671937	chr11_22807892_22808416		chr1_111307920_111308320	chr3_109327118_109327542	chr13_96644677_96645077						chr7_134501900_134502404						chr9_129952128_129952584
	chr10_75459218_75459618		chr2_220144906_220145342	chr9_67910354_67910895	chr21_46564755_46565167	chr14_23836597_23836997		chr4_49018029_49018432		chr1_154693004_154693404	chr11_27904915_27905403		chr1_111833801_111834201	chr3_123199446_123199869	chr13_96883947_96884347						chr7_150322570_150322985						chr9_133196356_133196894
	chr10_77881668_77882068		chr2_223282365_223282806	chr9_67921164_67921663	chr22_16587604_16588008	chr14_53903119_53903519		chr4_49019709_49020138		chr1_154893837_154894237	chr11_28086029_28086618		chr1_111851627_111852027	chr3_131282830_131283338	chr13_104590044_104590444						chr8_10611053_10611502						chr9_133521526_133521957
	chr10_79186210_79186610		chr2_227288399_227288848	chr9_93917308_93917769	chr22_23454771_23455243	chr14_59001097_59001497		chr4_49020176_49020600		chr1_154988156_154988556	chr11_34083401_34083877		chr1_112963680_112964080	chr3_150540320_150540773	chr13_105946358_105946758						chr8_10672149_10672607						chr9_134868076_134868618
	chr10_80478039_80478439		chr2_227895769_227896249	chr9_123036323_123036736	chr22_28459818_28460284	chr14_64970687_64971087		chr4_49206904_49207308		chr1_155075379_155075779	chr11_36069260_36069769		chr1_112964304_112964704	chr3_154035103_154035570	chr13_107392066_107392466						chr8_42389377_42389876						chr9_139551034_139551527
	chr10_80522278_80522678		chr2_236375928_236376598	chr9_129221457_129221871	chr22_28678050_28678481	chr14_66254021_66254421		chr4_49207625_49208034		chr1_155156819_155157219	chr11_36267350_36267779		chr1_113401176_113401576	chr3_154828976_154829422	chr13_109194069_109194469						chr8_56939490_56939954						chrX_13957785_13958264
	chr10_80624884_80625284		chr2_238777658_238778150	chr9_129664332_129664975	chr22_28942681_28943083	chr14_67022108_67022508		chr4_49209000_49209737		chr1_155831739_155832139	chr11_44044147_44044605		chr1_114925742_114926142	chr3_161380894_161381340	chr13_109924407_109924807						chr8_101544970_101545426						chrX_44931163_44931633
	chr10_82253771_82254171		chr20_1116983_1117444	chr9_129830566_129831017	chr22_35708125_35708566	chr14_73388998_73389398		chr4_49210859_49211892		chr1_157245168_157245568	chr11_44547291_44547713		chr1_115060702_115061102	chr3_167410179_167410605	chr13_113370298_113370698						chr8_121037155_121037582						chrX_48543881_48544710
	chr10_82412285_82412685		chr20_1395334_1395863	chr9_134998965_134999386	chr22_36529174_36529602	chr14_75672857_75673257		chr4_141664619_141665416		chr1_158036676_158037076	chr11_45633363_45633782		chr1_116483107_116483507	chr3_180272098_180272510	chr13_113619964_113620364						chr8_125279202_125279798						chrX_65151703_65152153
	chr10_91112670_91113070		chr20_1396256_1396793	chrX_48360821_48361313	chr22_38178580_38179056	chr14_76435449_76435849		chr4_190391928_190392328		chr1_158160882_158161282	chr11_46678622_46679030		chr1_118272946_118273346	chr3_195599856_195600279	chr13_113633312_113633712						chr8_128589081_128589544
	chr10_92756041_92756441		chr20_7948250_7948711	chrX_61645135_61645547	chr3_4854042_4854472	chr14_76522911_76523311		chr4_190393099_190393505		chr1_159256970_159257370	chr11_47235834_47236282		chr1_118273647_118274047	chr3_196357009_196357426	chr13_113897771_113898171						chr8_129205137_129205576
	chr10_92997518_92997918		chr20_15073602_15074009	chrX_61650338_61650960	chr3_5445484_5445921	chr14_77243931_77244331		chr4_190437597_190438152		chr1_159304698_159305098	chr11_47246863_47247976		chr1_121059828_121060228	chr4_1725178_1725597	chr14_18958529_18958929						chr8_130663441_130664013
	chr10_94505978_94506378		chr20_17435699_17436116	chrX_73080549_73081016	chr3_37246209_37246622	chr14_88504846_88505246		chr4_190820359_190820894		chr1_159414049_159414449	chr11_47372831_47373266		chr1_121060335_121060735	chr4_2562667_2563108	chr14_19715441_19715841						chr8_142100972_142101461
	chr10_97267259_97267659		chr20_24995916_24996611	chrX_102501640_102502146	chr3_42853060_42853493	chr14_89934367_89934767		chr4_191039275_191039800		chr1_160306164_160306564	chr11_47386278_47386736		chr1_141526842_141527242	chr4_38240712_38241131	chr14_19979306_19979706						chr9_5489857_5490262
	chr10_98660302_98660702		chr20_29272544_29273342	chrY_9655850_9656259	chr3_48311068_48311505	chr14_92496742_92497142		chr4_191180683_191181085		chr1_160798139_160798539	chr11_47531112_47531543		chr1_141564012_141564412	chr4_40587501_40587918	chr14_20337407_20337807						chr9_14204257_14204704
	chr10_99062592_99062992		chr20_29279068_29279473		chr3_49250913_49251324	chr14_96019073_96019473		chr5_6883539_6884261		chr1_163628864_163629264	chr11_47556939_47557373		chr1_141832352_141832752	chr4_68898156_68898558	chr14_33439814_33440214						chr9_27043382_27043813
	chr10_99194991_99195391		chr20_29281902_29282310		chr3_49362102_49362513	chr14_99561212_99561612		chr5_32406016_32406437		chr1_163866566_163866966	chr11_57192059_57192472		chr1_141895044_141895444	chr4_82645411_82645820	chr14_49872458_49872858						chr9_35717566_35718083
	chr10_100212735_100213135		chr20_39178266_39178693		chr3_52309130_52309572	chr14_101143866_101144266		chr5_46400266_46400668		chr1_163934382_163934782	chr11_59334653_59335128		chr1_142721121_142721521	chr4_86728036_86728446	chr14_50186869_50187269						chr9_36655843_36656305
	chr10_102108756_102109156		chr20_43997305_43997708		chr3_58134089_58134519	chr14_101675787_101676187		chr5_49441465_49441872		chr1_165111916_165112316	chr11_60685289_60685717		chr1_143242218_143242618	chr4_95347846_95348262	chr14_50463411_50463811						chr9_74802081_74802525
	chr10_102123046_102123446		chr20_46849591_46850008		chr3_69923690_69924092	chr14_104177416_104177816		chr5_49475658_49476068		chr1_165292354_165292754	chr11_60857187_60857618		chr1_143247436_143247836	chr4_102331854_102332292	chr14_53006280_53006680						chr9_78260967_78261412
	chr10_103285713_103286113		chr20_56703473_56703911		chr3_95725651_95726122	chr14_105872075_105872475		chr5_177945103_177945506		chr1_166220852_166221252	chr11_60916387_60916824		chr1_143717419_143717819	chr4_121206859_121207656	chr14_53755241_53755641						chr9_91360593_91361285
	chr10_103862078_103862478		chr20_58454904_58455324		chr3_99785279_99785727	chr15_18805642_18806042		chr6_15659953_15660374		chr1_167341485_167341885	chr11_60953886_60954360		chr1_143727630_143728030	chr4_124584820_124585239	chr14_54038936_54039336						chr9_92839298_92839720
	chr10_105522162_105522562		chr20_60606308_60606812		chr3_102731887_102732336	chr15_18807102_18807502		chr6_34963526_34963974		chr1_167840475_167840875	chr11_61495854_61496270		chr1_143754214_143754614	chr4_124618472_124618886	chr14_63757057_63757457						chr9_94572366_94572794
	chr10_105877146_105877546		chr21_9810989_9811594		chr3_125822071_125822502	chr15_23574851_23575251		chr6_58882303_58882703		chr1_169721030_169721430	chr11_62123191_62123618		chr1_143765974_143766374	chr4_140559979_140560436	chr14_64077700_64078100						chr9_107101567_107102017
	chr10_110774889_110775289		chr21_9828379_9828781		chr3_128903651_128904066	chr15_38087865_38088265		chr6_58883166_58883576		chr1_170076914_170077314	chr11_62195263_62195979		chr1_143766494_143766894	chr4_152172531_152172965	chr14_67679947_67680347						chr9_115418152_115418582
	chr10_112571799_112572199		chr21_42247661_42248090		chr3_140077197_140077645	chr15_41409516_41409916		chr6_148053772_148054177		chr1_170685625_170686025	chr11_62196164_62196582		chr1_143771337_143771737	chr5_11277531_11277952	chr14_67913877_67914277						chr9_123136020_123136581
	chr10_112608053_112608453		chr21_45062163_45062625		chr3_143223895_143224323	chr15_41597078_41597478		chr7_56408536_56408943		chr1_170982033_170982433	chr11_63828306_63829067		chr1_143793484_143793884	chr5_29831846_29832334	chr14_68020462_68020862						chr9_124134221_124134637
	chr10_112925539_112925939		chr21_45164367_45164893		chr3_145077130_145077597	chr15_60139123_60139523		chr7_61084353_61084767		chr1_171898917_171899317	chr11_63841971_63842426		chr1_143824771_143825171	chr5_43043322_43044066	chr14_68588772_68589172						chr9_130248482_130248910
	chr10_116191834_116192234		chr21_45880149_45880678		chr3_151930092_151930502	chr15_62125810_62126210		chr7_61087276_61087695		chr1_173033209_173033609	chr11_64062453_64062899		chr1_143850623_143851023	chr5_60607356_60607813	chr14_74246932_74247332						chr9_138526025_138526437
	chr10_118437887_118438287		chr21_46616028_46616809		chr3_153520722_153521127	chr15_62641488_62641888		chr7_61604687_61605215		chr1_173258972_173259372	chr11_64607949_64608429		chr1_143964861_143965261	chr5_68498375_68499012	chr14_76251116_76251516						chr9_138676905_138677312
	chr10_118991285_118991685		chr22_15959378_15959789		chr3_159913607_159914011	chr15_64958163_64958563		chr7_61605334_61605751		chr1_173444902_173445302	chr11_64646065_64646500		chr1_144003273_144003673	chr5_73747356_73747768	chr14_76536267_76536667						chr9_138728673_138729130
	chr10_121000158_121000558		chr22_17097978_17098379		chr3_172383517_172383930	chr15_65333520_65333920		chr7_61608333_61608735		chr1_176329389_176329789	chr11_64658369_64658875		chr1_145180638_145181038	chr5_110926891_110927299	chr14_80936237_80936637						chrX_11389566_11390046
	chr10_121894749_121895149		chr22_28029501_28029915		chr3_188222791_188223195	chr15_68387612_68388012		chr7_61613414_61613818		chr1_176778269_176778669	chr11_64942784_64943317		chr1_145181187_145181587	chr5_137048379_137048790	chr14_85470569_85470969						chrX_12883770_12884190
	chr10_122391098_122391498		chr22_29124874_29125292		chr3_191766961_191767382	chr15_73224424_73224824		chr7_61625877_61626279		chr1_178190207_178190607	chr11_64946649_64947103		chr1_145809218_145809618	chr5_141283237_141283718	chr14_88713626_88714026						chrX_16884480_16884983
	chr10_125004568_125004968		chr22_29317999_29318416		chr3_196351875_196352325	chr15_73705598_73705998		chr7_157048077_157048488		chr1_178738453_178738853	chr11_65021274_65021716		chr1_146273571_146273971	chr5_149422498_149422909	chr14_92187205_92187605						chrX_39916844_39917343
	chr10_126396668_126397068		chr22_30329078_30329513		chr3_196380025_196380452	chr15_77976065_77976465		chr7_157632939_157633581		chr1_179395408_179395808	chr11_65022841_65023288		chr1_146607992_146608392	chr5_149902644_149903061	chr14_92867538_92867938						chrX_46449391_46449819
	chr10_126400227_126400627		chr22_35055204_35055684		chr3_197405131_197405557	chr15_81470757_81471157		chr7_157634346_157634758		chr1_180265652_180266052	chr11_65094235_65094681		chr1_148166205_148166605	chr5_156923399_156923827	chr14_100347222_100347622						chrX_68031167_68031944
	chr10_127284954_127285354		chr22_35149438_35149870		chr3_197723183_197723645	chr15_87672672_87673072		chr8_28167469_28168010		chr1_180471964_180472364	chr11_65098245_65098648		chr1_148532705_148533105	chr5_159622234_159622673	chr14_101055816_101056216						chrX_152684148_152684575
	chr10_127565666_127566066		chr22_38719886_38720312		chr4_1854414_1854842	chr15_88395372_88395772		chr8_43913130_43913533		chr1_180627307_180627707	chr11_65235869_65236338		chr1_148560398_148560798	chr5_159827274_159827693	chr14_101067657_101068057
	chr10_127570110_127570510		chr22_40329745_40330327		chr4_6783234_6783637	chr15_88992566_88992966		chr8_43950542_43950943		chr1_181191924_181192324	chr11_65315731_65316161		chr1_149309466_149309866	chr5_178583054_178583505	chr14_101412586_101412986
	chr10_128317038_128317438		chr22_40558510_40559118		chr4_26392945_26393376	chr15_89162386_89162786		chr8_46964537_46964938		chr1_181858927_181859327	chr11_65412308_65412787		chr1_149404922_149405322	chr5_179132634_179133048	chr14_101493778_101494178
	chr10_129750575_129750975		chr22_49056716_49057126		chr4_35438928_35439421	chr15_97119030_97119430		chr8_46971453_46971856		chr1_182045928_182046328	chr11_65417888_65418303		chr1_149429158_149429558	chr5_180581815_180582235	chr14_102033190_102033590
	chr10_133818207_133818607		chr3_30764126_30764536		chr4_47900562_47900965	chr16_848693_849093		chr8_58280898_58281568		chr1_182346246_182346646	chr11_65545032_65545433		chr1_149493568_149493968	chr6_242790_243211	chr14_103266765_103267165
	chr10_134055634_134056034		chr3_33734602_33735020		chr4_55132099_55132500	chr16_1015183_1015583		chr8_142953431_142953862		chr1_182990787_182991187	chr11_65576084_65576551		chr1_149638438_149638838	chr6_6658125_6658582	chr14_104612809_104613209
	chr10_134090998_134091696		chr3_39367288_39367688		chr4_79750636_79751076	chr16_1208087_1208487		chr8_144479601_144480108		chr1_183392756_183393156	chr11_66786693_66787111		chr1_149698409_149698809	chr6_26593599_26594022	chr14_104830170_104830570
	chr10_134102967_134103367		chr3_42598307_42599079		chr4_117873982_117874395	chr16_2819847_2820247		chr9_44010544_44010948		chr1_183552836_183553236	chr11_66812344_66812763		chr1_150287087_150287487	chr6_28200152_28200658	chr14_105006053_105006453
	chr10_134218455_134218855		chr3_49815699_49816276		chr4_160291714_160292126	chr16_3063939_3064339		chr9_66203074_66203475		chr1_190844793_190845193	chr11_66841583_66842018		chr1_151966892_151967292	chr6_34360564_34361034	chr14_105247357_105247757
	chr10_134909211_134909611		chr3_50624105_50624892		chr4_184128071_184128494	chr16_11202957_11203357		chr9_66203795_66204221		chr1_191294940_191295340	chr11_67560645_67561403		chr1_152014459_152014859	chr6_44465979_44466415	chr15_19265520_19265920
	chr11_210572_211299		chr3_51403459_51403866		chr5_1158517_1158942	chr16_23871235_23871635		chr9_66204773_66205222		chr1_196010483_196010883	chr11_67795915_67796342		chr1_152184212_152184612	chr6_57062412_57062953	chr15_19967208_19967608
	chr11_319271_319905		chr3_51547493_51547918		chr5_27207672_27208132	chr16_30314971_30315371		chr9_66208378_66208940		chr1_196138451_196138851	chr11_67904418_67904860		chr1_152197642_152198042	chr6_151403628_151404075	chr15_23007413_23007813
	chr11_1007630_1008030		chr3_72469000_72469614		chr5_37708021_37708424	chr16_30982703_30983103		chr9_66210811_66211219		chr1_196393649_196394049	chr11_67996086_67996500		chr1_152229630_152230030	chr6_156099682_156100088	chr15_23010991_23011391
	chr11_1079407_1079807		chr3_109155234_109155641		chr5_39460620_39461039	chr16_31370431_31370831		chr9_66223586_66224021		chr1_197170580_197170980	chr11_68363289_68363793		chr1_152421348_152421748	chr6_166821553_166821955	chr15_23012323_23012723
	chr11_1728334_1728734		chr3_111008479_111008908		chr5_53657222_53657626	chr16_33145336_33145736		chr9_66572782_66573195		chr1_198645427_198645827	chr11_68821072_68821760		chr1_152459595_152459995	chr6_170468644_170469093	chr15_23787357_23787757
	chr11_3802512_3802912		chr3_129646755_129647494		chr5_55369046_55369517	chr16_33146376_33147066		chr9_66573475_66573880		chr1_198905274_198905674	chr11_69888958_69889363		chr1_152511525_152511925	chr7_5787540_5788044	chr15_24358319_24358719
	chr11_3837166_3837566		chr3_130571873_130572470		chr5_59965604_59966049	chr16_33148451_33148851		chr9_67010425_67010849		chr1_198974471_198974871	chr11_69922262_69922669		chr1_152847178_152847578	chr7_37360668_37361108	chr15_25037516_25037916
	chr11_4172718_4173118		chr3_149948780_149949180		chr5_67698813_67699301	chr16_33518264_33518664		chr9_67915880_67916662		chr1_199748667_199749067	chr11_69947819_69948278		chr1_153105600_153106000	chr7_50166882_50167344	chr15_25598596_25598996
	chr11_5203290_5203690		chr3_152632319_152632728		chr5_67752197_67752617	chr16_33830212_33830612		chr9_71842758_71843172		chr1_200064962_200065362	chr11_71317494_71317966		chr1_153210000_153210400	chr7_50194672_50195094	chr15_25876178_25876578
	chr11_5212296_5212696		chr3_173712867_173713319		chr5_75989504_75989966	chr16_33843574_33843974		chr9_72063586_72064197		chr1_200131644_200132044	chr11_71491793_71492265		chr1_153213272_153213672	chr7_72786981_72787421	chr15_28137447_28137847
	chr11_5265837_5266237		chr3_185078680_185079096		chr5_81350148_81350602	chr16_33844287_33844687		chr9_77979779_77980184		chr1_200190913_200191313	chr11_72130143_72130598		chr1_153243030_153243430	chr7_75117918_75118320	chr15_28913574_28913974
	chr11_5312955_5313355		chr3_186699303_186699716		chr5_121476811_121477216	chr16_33845796_33846196		chr9_96739882_96740302		chr1_200439932_200440332	chr11_72530920_72531694		chr1_153375211_153375611	chr7_106530964_106531496	chr15_29336090_29336490
	chr11_8926991_8927391		chr3_195863363_195863767		chr5_131003786_131004189	chr16_33850943_33851343		chr9_96885235_96885875		chr1_201162837_201163237	chr11_72986760_72987465		chr1_153379461_153379861	chr7_107997262_107997934	chr15_29595928_29596328
	chr11_9529956_9530356		chr3_197906492_197906895		chr5_131461740_131462184	chr16_33864005_33864405		chr9_124618307_124618738		chr1_201508769_201509169	chr11_74729348_74729782		chr1_153509860_153510260	chr7_111843398_111843802	chr15_31305974_31306374
	chr11_9630372_9630772		chr4_1623478_1623900		chr5_139970840_139971272	chr16_33864581_33864981		chr9_135230174_135230591		chr1_201842943_201843343	chr11_76015585_76015999		chr1_154093407_154093807	chr7_117262552_117263014	chr15_31597422_31597822
	chr11_10720927_10721327		chr4_3173929_3174351		chr5_153557037_153557456	chr16_33868404_33869002		chrX_930740_931145		chr1_201861407_201861807	chr11_76157227_76157686		chr1_154257191_154257591	chr7_124358101_124358524	chr15_32035415_32035815
	chr11_12127745_12128145		chr4_8305319_8305735		chr5_168173189_168173604	chr16_33870660_33871060		chrX_1328391_1328914		chr1_201862263_201862663	chr11_76540792_76541243		chr1_154384664_154385064	chr7_129033828_129034242	chr15_37591944_37592344
	chr11_13749268_13749668		chr4_9791287_9791715		chr6_3596175_3596601	chr16_34235672_34236072		chrX_24621510_24622036		chr1_203447272_203447672	chr11_77383306_77383707		chr1_154624312_154624712	chr7_130566674_130567098	chr15_37596558_37596958
	chr11_20437328_20437728		chr4_37504432_37504921		chr6_15407748_15408168	chr16_34405844_34406244		chrX_61603957_61604360		chr1_203522315_203522715	chr11_85053560_85054011		chr1_154880176_154880576	chr7_139588222_139588637	chr15_38935596_38935996
	chr11_28088172_28088572		chr4_45770533_45770934		chr6_26314082_26314576	chr16_34484140_34484540		chrX_61608345_61608747		chr1_203985261_203985661	chr11_93916436_93916950		chr1_154894414_154894814	chr7_141821325_141821802	chr15_40380965_40381365
	chr11_33868154_33868554		chr4_48816561_48816961		chr6_33587908_33588364	chr16_49374358_49374758		chrX_61624483_61624886		chr1_203985788_203986188	chr11_101722875_101723514		chr1_154897681_154898081	chr7_142101708_142102115	chr15_41288511_41288911
	chr11_36093567_36093967		chr4_48821326_48821735		chr6_37377770_37378227	chr16_54091397_54091797		chrX_61634371_61634773		chr1_204797001_204797401	chr11_107598721_107599164		chr1_154965011_154965411	chr7_142927040_142927489	chr15_41300339_41300739
	chr11_36101470_36101870		chr4_79002640_79003040		chr6_42969675_42970158	chr16_55675651_55676051		chrX_61636328_61636730		chr1_204819858_204820258	chr11_110822472_110822943		chr1_155520491_155520891	chr7_149103599_149104068	chr15_48340487_48340887
	chr11_38488077_38488477		chr4_81348140_81348720		chr6_43706910_43707324	chr16_56935996_56936396		chrX_61643122_61643530		chr1_205006299_205006699	chr11_116148781_116149215		chr1_156385990_156386390	chr7_154715377_154715832	chr15_48765562_48765962
	chr11_39345674_39346074		chr4_88101762_88102247		chr6_49721956_49722435	chr16_67778800_67779200		chrX_61674906_61675329		chr1_205561315_205561715	chr11_117346612_117347015		chr1_156522149_156522549	chr8_520044_520773	chr15_51011866_51012266
	chr11_43671905_43672305		chr4_88252070_88252556		chr6_74480216_74480670	chr16_69112356_69112756		chrX_114913701_114914117		chr1_207987585_207987985	chr11_117627630_117628391		chr1_157251885_157252285	chr8_1681719_1682138	chr15_52306770_52307170
	chr11_44520560_44520960		chr4_88562603_88563170		chr6_85036499_85036957	chr16_69425083_69425483		chrX_153908065_153908612		chr1_209374098_209374498	chr11_117692517_117692943		chr1_158160008_158160408	chr8_11657197_11657606	chr15_56509444_56509844
	chr11_44636609_44637009		chr4_109501029_109501445		chr6_108789340_108789741	chr16_69534956_69535356		chrY_7884391_7884829		chr1_209498817_209499217	chr11_118394100_118394593		chr1_158268235_158268635	chr8_29632801_29633202	chr15_56664497_56664897
	chr11_45129550_45129950		chr4_140594509_140594954		chr6_119687540_119688029	chr16_69569325_69569725		chrY_7893494_7893901		chr1_209499514_209499914	chr11_124175319_124175731		chr1_158498721_158499121	chr8_37714079_37714547	chr15_61424573_61424973
	chr11_46091120_46091520		chr4_143957972_143958442		chr6_130215049_130215537	chr16_77392053_77392453		chrY_7921451_7921864		chr1_209593231_209593631	chr11_124329000_124329488		chr1_158579508_158579908	chr8_53037286_53037706	chr15_61897472_61897872
	chr11_46590090_46590490		chr4_144995190_144995601		chr6_147529090_147529532	chr16_77972307_77972707		chrY_7923915_7924630		chr1_209755371_209755771	chr11_129378529_129378936		chr1_159282213_159282613	chr8_56928250_56928668	chr15_62586622_62587022
	chr11_46734104_46734504		chr4_169791967_169792378		chr6_154935349_154935850	chr16_83122664_83123064		chrY_7929939_7930342		chr1_210251875_210252275	chr11_129521946_129522401		chr1_159354267_159354667	chr8_64466446_64466857	chr15_62961346_62961746
	chr11_46859474_46859874		chr4_183967981_183968662		chr6_160442480_160442925	chr16_83853256_83853656		chrY_9234858_9235659		chr1_210401361_210401761	chr11_132458006_132458433		chr1_159421586_159421986	chr8_82101257_82101684	chr15_63918892_63919292
	chr11_47455395_47455795		chr4_190993730_190994139		chr6_164118273_164118681	chr16_84524338_84524738		chrY_9236582_9237000		chr1_210496331_210496731	chr12_159923_160337		chr1_159463921_159464321	chr8_86373295_86373733	chr15_64759008_64759408
	chr11_48801928_48802328		chr5_6500522_6501047		chr7_5561008_5561433	chr16_87073356_87073756		chrY_9240331_9240736		chr1_210525287_210525687	chr12_199257_199771		chr1_159550611_159551011	chr8_87682858_87683291	chr15_64845119_64845519
	chr11_51426076_51426476		chr5_40522725_40523141		chr7_6457409_6457825	chr16_87364883_87365283		chrY_9398437_9398843		chr1_217413640_217414040	chr12_622068_622488		chr1_159560446_159560846	chr8_105411405_105411827	chr15_65493325_65493725
	chr11_51434120_51434520		chr5_42754505_42754939		chr7_37411949_37412352	chr17_164385_164785		chrY_9431255_9431655		chr1_219982706_219983106	chr12_928768_929877		chr1_159626140_159626540	chr8_119780403_119780854	chr15_68695288_68695688
	chr11_57055221_57055621		chr5_74713017_74713425		chr7_47488328_47488929	chr17_2238905_2239305		chrY_9437206_9437614		chr1_220857590_220858278	chr12_1641282_1641712		chr1_159635607_159636007	chr8_128187441_128187942	chr15_73431543_73431943
	chr11_58660595_58660995		chr5_88602943_88603346		chr7_73257219_73257690	chr17_5125918_5126318		chrY_9601389_9601791		chr1_224031760_224032160	chr12_1670175_1670607		chr1_159636219_159636619	chr8_130760597_130761024	chr15_74280360_74280760
	chr11_60811424_60811824		chr5_108111868_108112448		chr7_99268808_99269249	chr17_7685461_7685861		chrY_9608985_9609388		chr1_224316243_224316643	chr12_1983761_1984184		chr1_159985989_159986389	chr8_142480710_142481164	chr15_75917748_75918148
	chr11_61365792_61366192		chr5_108774162_108774753		chr7_116304111_116304568	chr17_7731481_7731881		chrY_9611171_9611583		chr1_224563329_224563729	chr12_2792127_2792598		chr1_163286133_163286533	chr8_144435060_144435464	chr15_76708669_76709069
	chr11_61915724_61916124		chr5_118434451_118434853		chr7_137687887_137688340	chr17_10161370_10161770		chrY_9646765_9647168		chr1_224662222_224662622	chr12_4517717_4518350		chr1_163933917_163934317	chr8_144529909_144530340	chr15_79174996_79175396
	chr11_61920732_61921132		chr5_128138180_128138621		chr7_142911825_142912229	chr17_17080629_17081029		chrY_9660314_9660723		chr1_225194082_225194482	chr12_6315094_6315518		chr1_165456263_165456663	chr9_19113919_19114362	chr15_81037694_81038094
	chr11_62284787_62285187		chr5_134736214_134736716		chr7_147131606_147132024	chr17_19822023_19822423		chrY_9667262_9667667		chr1_226419618_226420018	chr12_6315794_6316483		chr1_166608908_166609308	chr9_37774692_37775276	chr15_81268356_81268756
	chr11_62365417_62365817		chr5_137828799_137829333		chr7_156883408_156884203	chr17_20013962_20014362		chrY_54713373_54713878		chr1_226420748_226421148	chr12_6316577_6317076		chr1_166771413_166771813	chr9_70803538_70803988	chr15_82650990_82651390
	chr11_63792660_63793060		chr5_138026479_138026966		chr8_6590909_6591355	chr17_20886168_20886568		chrY_54716751_54717171		chr1_226706494_226706894	chr12_6449914_6450436		chr1_167947805_167948205	chr9_72949874_72950312	chr15_83232320_83232720
	chr11_63809099_63809499		chr5_148397531_148397959		chr8_11757630_11758039	chr17_21178492_21178892		chrY_54717968_54718448		chr1_226712772_226713172	chr12_6514460_6515233		chr1_168030600_168031000	chr9_79826490_79826957	chr15_83632404_83632804
	chr11_64212522_64212922		chr5_149014425_149015315		chr8_23904874_23905314	chr17_21250157_21250557		chrY_54719482_54719896		chr1_226740989_226741389	chr12_6642400_6642984		chr1_168730140_168730540	chr9_81428469_81428915	chr15_86380632_86381032
	chr11_64413046_64413446		chr5_150459868_150460344		chr8_38058586_38059013	chr17_21259494_21260043		chrY_54720370_54720866		chr1_226741441_226741841	chr12_6668206_6669269		chr1_170345105_170345505	chr9_88207317_88207733	chr15_86569701_86570101
	chr11_64705656_64706056		chr5_171208042_171208475		chr8_38068326_38068780	chr17_21296444_21296844		chrY_54723951_54724364		chr1_227402277_227402677	chr12_6703292_6703704		chr1_171950435_171950835	chr9_92617310_92617846	chr15_87429643_87430043
	chr11_65812853_65813253		chr5_171474293_171474912		chr8_41749326_41749739	chr17_23899510_23899910				chr1_227710557_227710957	chr12_6831675_6832140		chr1_173265424_173265824	chr9_106917423_106917874	chr15_88092002_88092402
	chr11_65836066_65836466		chr5_177776931_177777374		chr8_41774146_41774552	chr17_24527934_24528334				chr1_228269357_228269757	chr12_6917342_6917753		chr1_173750444_173750844	chr9_112123147_112123559	chr15_88537313_88537713
	chr11_66906645_66907045		chr6_1983315_1983747		chr8_56922947_56923401	chr17_25911600_25912000				chr1_228327066_228327466	chr12_6923178_6923889		chr1_174443211_174443611	chr9_129328795_129329214	chr15_92651517_92651917
	chr11_68704271_68704671		chr6_17814961_17815369		chr8_87040467_87040877	chr17_26073658_26074058				chr1_228844671_228845071	chr12_6932891_6933514		chr1_175519464_175519864	chr9_129684693_129685124	chr15_97063985_97064385
	chr11_68815619_68816019		chr6_41133733_41134188		chr8_93176692_93177107	chr17_30019338_30019738				chr1_230174214_230174614	chr12_7152188_7152621		chr1_177601561_177601961	chr9_130084602_130085054	chr15_97148948_97149348
	chr11_68824040_68824440		chr6_41354677_41355121		chr8_101845293_101845721	chr17_32266755_32267155				chr1_231315266_231315666	chr12_7175400_7175826		chr1_178113451_178113851	chr9_130296405_130296935	chr15_97418498_97418898
	chr11_68933845_68934245		chr6_112271497_112271907		chr8_103672229_103672760	chr17_33967089_33967489				chr1_232812975_232813375	chr12_9694552_9694965		chr1_178189314_178189714	chr9_131274666_131275091	chr15_98355339_98355739
	chr11_69099890_69100290		chr6_149418387_149418789		chr8_104160232_104160644	chr17_34310918_34311318				chr1_232878568_232878968	chr12_12857335_12857739		chr1_179298512_179298912	chrX_2635436_2635876	chr15_99365743_99366143
	chr11_71132154_71132554		chr6_150081251_150081669		chr8_106325319_106325727	chr17_35389676_35390076				chr1_233164999_233165399	chr12_25239140_25239692		chr1_183594543_183594943	chrX_67389175_67389622	chr15_99447863_99448263
	chr11_71384265_71384665		chr6_160876338_160876761		chr8_108832660_108833096	chr17_35944213_35944613				chr1_233165549_233165949	chr12_29193044_29193660		chr1_183796494_183796894	chrX_100510439_100510849	chr15_99897276_99897676
	chr11_72531963_72532363		chr6_164383309_164383734		chr8_110147086_110147535	chr17_35966692_35967092				chr1_233165995_233166395	chr12_30799002_30799546		chr1_184854073_184854473	chrX_117347188_117347607	chr16_170397_170797
	chr11_73848299_73848699		chr6_170246692_170247124		chr8_111755261_111755698	chr17_38793242_38793642				chr1_233558225_233558625	chr12_31118185_31118589		chr1_191668737_191669137		chr16_341353_341753
	chr11_74418739_74419139		chr7_2856639_2857040		chr8_119463525_119463950	chr17_38821300_38821700				chr1_233734368_233734768	chr12_44408675_44409289		chr1_193333049_193333449		chr16_505542_505942
	chr11_74794923_74795323		chr7_8158683_8159117		chr8_125003459_125003875	chr17_41218062_41218462				chr1_233878829_233879229	chr12_44670419_44671163		chr1_198095347_198095747		chr16_1330308_1330708
	chr11_75573356_75573756		chr7_8167677_8168111		chr8_126262333_126262735	chr17_42251544_42251944				chr1_234315710_234316110	chr12_47396578_47397060		chr1_198103454_198103854		chr16_1702836_1703236
	chr11_85563302_85563702		chr7_9988049_9988464		chr8_129041596_129042173	chr17_42934821_42935221				chr1_234331414_234331814	chr12_47445917_47446360		chr1_198856348_198856748		chr16_3013398_3013798
	chr11_87732372_87732772		chr7_26648327_26649015		chr8_131424524_131424946	chr17_44010629_44011029				chr1_236281345_236281745	chr12_47698657_47699102		chr1_199123987_199124387		chr16_11100236_11100636
	chr11_92078139_92078817		chr7_39007704_39008121		chr8_134621573_134621982	chr17_46035059_46035459				chr1_238792894_238793294	chr12_47810115_47810692		chr1_199741184_199741584		chr16_11310218_11310618
	chr11_94526168_94526568		chr7_39265980_39266593		chr9_4789744_4790149	chr17_53757199_53757599				chr1_241484593_241484993	chr12_48421417_48421821		chr1_200160075_200160475		chr16_14111407_14111807
	chr11_94758388_94758788		chr7_43875451_43875864		chr9_33229913_33230339	chr17_55261302_55261702				chr1_241485206_241485606	chr12_48522900_48523336		chr1_200218891_200219291		chr16_17014822_17015222
	chr11_95024967_95025367		chr7_45695625_45696084		chr9_70824524_70824954	chr17_59960803_59961203				chr1_242278296_242278696	chr12_48625499_48625982		chr1_200395603_200396003		chr16_21455587_21455987
	chr11_95585198_95585598		chr7_50276904_50277324		chr9_71020604_71021022	chr17_68125726_68126126				chr1_242484412_242484812	chr12_49443759_49444204		chr1_201124600_201125000		chr16_23895247_23895647
	chr11_100239099_100239499		chr7_55986868_55987279		chr9_72202908_72203338	chr17_68763335_68763735				chr1_242895768_242896168	chr12_50749541_50750196		chr1_202031960_202032360		chr16_24496025_24496425
	chr11_101829063_101829463		chr7_76464602_76465027		chr9_89215206_89215682	chr17_70390148_70390548				chr1_243065100_243065500	chr12_51860499_51860916		chr1_202097108_202097508		chr16_27092877_27093277
	chr11_102913080_102913480		chr7_91600904_91601320		chr9_89320909_89321395	chr17_71591164_71591564				chr1_243200714_243201114	chr12_51897255_51897728		chr1_202549480_202549880		chr16_29521090_29521490
	chr11_103024543_103024943		chr7_98246698_98247120		chr9_89479274_89479689	chr17_72897256_72897656				chr1_244297628_244298028	chr12_52051130_52051596		chr1_202599194_202599594		chr16_29541603_29542003
	chr11_105453415_105453815		chr7_102808975_102809584		chr9_91411420_91411835	chr17_72910027_72910427				chr1_245051191_245051591	chr12_52356044_52356596		chr1_202751902_202752302		chr16_31048067_31048467
	chr11_106044031_106044431		chr7_104440190_104440895		chr9_103371829_103372232	chr17_73078060_73078460				chr1_246087425_246087825	chr12_53093261_53093697		chr1_203261046_203261446		chr16_33257764_33258164
	chr11_109446194_109446594		chr7_114450485_114450935		chr9_108222637_108223078	chr17_75843066_75843466				chr1_247066677_247067077	chr12_54607004_54607412		chr1_203524003_203524403		chr16_51690804_51691204
	chr11_115111608_115112008		chr7_149331414_149332006		chr9_109586528_109586967	chr17_76045752_76046152				chr1_247119819_247120219	chr12_54721741_54722381		chr1_203617052_203617452		chr16_65103361_65103761
	chr11_117814321_117814721		chr7_156784934_156785358		chr9_118122266_118122904	chr17_76982204_76982604				chr1_247134399_247134799	chr12_54797992_54798458		chr1_203867597_203867997		chr16_66838737_66839137
	chr11_118441344_118441744		chr7_156918605_156919365		chr9_124248820_124249278	chr17_78045556_78045956				chr1_247134879_247135279	chr12_54809183_54809607		chr1_205991778_205992178		chr16_69024796_69025196
	chr11_121643468_121643868		chr7_158080517_158080921		chr9_127086926_127087362	chr17_78137363_78137763				chr1_247151293_247151987	chr12_54832332_54832790		chr1_206088149_206088549		chr16_76317272_76317672
	chr11_123583310_123583710		chr8_6552895_6553312		chr9_130360427_130361044	chr17_78359347_78359747				chr1_247186024_247186424	chr12_55040020_55040571		chr1_206130223_206130623		chr16_80235527_80235927
	chr11_124259844_124260244		chr8_26554265_26554685		chr9_132651342_132651773	chr18_0_318				chr10_703461_703861	chr12_56110915_56111330		chr1_206203425_206203825		chr16_82877721_82878121
	chr11_127666947_127667347		chr8_38915020_38915464		chr9_134849963_134850376	chr18_102075_102475				chr10_1084666_1085066	chr12_56159479_56159918		chr1_207890419_207890819		chr16_83638310_83638710
	chr11_127967591_127967991		chr8_43214899_43215299		chr9_135724446_135725032	chr18_3584254_3584654				chr10_1245464_1245864	chr12_56432320_56432810		chr1_208024454_208024854		chr16_83901995_83902395
	chr11_127991225_127991625		chr8_43890418_43890823		chrX_2161051_2161465	chr18_8928810_8929210				chr10_1268430_1268830	chr12_61282311_61282748		chr1_210150882_210151282		chr16_84076007_84076407
	chr11_128074917_128075317		chr8_53513995_53514436		chrX_21921302_21921728	chr18_10836654_10837054				chr10_1272403_1272803	chr12_61283032_61283587		chr1_210526096_210526496		chr16_84120920_84121320
	chr11_128095511_128095911		chr8_96262527_96262968		chrX_40010676_40011108	chr18_13602242_13602642				chr10_1285897_1286297	chr12_61424576_61424984		chr1_210654816_210655216		chr16_86138560_86138960
	chr11_128211180_128211580		chr8_103894561_103894970		chrX_49788083_49788544	chr18_13991455_13991855				chr10_1288256_1288656	chr12_64849797_64850238		chr1_210754001_210754401		chr16_87367724_87368124
	chr11_133435478_133435878		chr8_116508954_116509401		chrX_67836929_67837345	chr18_27926500_27926900				chr10_3274597_3274997	chr12_68265234_68265963		chr1_215870843_215871243		chr16_87813403_87813803
	chr12_1283681_1284081		chr8_119771247_119771690		chrX_78509502_78509931	chr18_31609848_31610248				chr10_3817418_3817818	chr12_70343473_70344170		chr1_216525027_216525427		chr17_135415_135815
	chr12_1419143_1419543		chr8_129126248_129126747		chrX_85188745_85189157	chr18_44188385_44188785				chr10_5402932_5403332	chr12_81276107_81276899		chr1_218512219_218512619		chr17_6548283_6548683
	chr12_1443299_1443699		chr8_129220084_129220513		chrX_122746372_122746816	chr18_45765681_45766081				chr10_5608936_5609336	chr12_91847210_91847639		chr1_219963082_219963482		chr17_7127070_7127470
	chr12_1553629_1554029		chr8_133974278_133974833		chrX_124360429_124360841	chr18_72452528_72452928				chr10_5748041_5748441	chr12_93921441_93921848		chr1_219982182_219982582		chr17_7392677_7393077
	chr12_6615181_6615581		chr8_134275674_134276666		chrX_129556040_129556467	chr18_75932268_75932668				chr10_5895176_5895576	chr12_97511367_97511786		chr1_220829702_220830102		chr17_7986595_7986995
	chr12_6774437_6774837		chr8_141351348_141351909			chr19_1668085_1668485				chr10_5971858_5972258	chr12_99118452_99118971		chr1_220883940_220884340		chr17_8264481_8264881
	chr12_6830688_6831088		chr8_141483855_141484317			chr19_2599538_2599938				chr10_6245594_6245994	chr12_103055966_103056380		chr1_220953170_220953570		chr17_9572030_9572430
	chr12_7014162_7014562		chr8_142918765_142919239			chr19_2925429_2925829				chr10_7879444_7879844	chr12_103396281_103396708		chr1_221012952_221013352		chr17_16262678_16263078
	chr12_7450361_7450761		chr8_142951128_142951565			chr19_3984270_3984670				chr10_11245161_11245561	chr12_103487637_103488062		chr1_221882488_221882888		chr17_17815253_17815653
	chr12_7721304_7721704		chr8_145644778_145645212			chr19_4040041_4040441				chr10_11352598_11352998	chr12_104025417_104025897		chr1_222368214_222368614		chr17_18073819_18074219
	chr12_9695290_9695690		chr9_5379075_5379585			chr19_4462612_4463012				chr10_11365941_11366691	chr12_105275425_105275864		chr1_222688969_222689369		chr17_19971551_19971951
	chr12_11845913_11846313		chr9_14299401_14299814			chr19_4486251_4486651				chr10_11693583_11693983	chr12_107224955_107225358		chr1_222755083_222755483		chr17_21084833_21085233
	chr12_14887580_14887980		chr9_19891617_19892072			chr19_5036550_5036950				chr10_12277495_12277895	chr12_107756248_107756664		chr1_224135978_224136378		chr17_21138421_21138821
	chr12_18140625_18141025		chr9_27237783_27238204			chr19_6117006_6117406				chr10_12530667_12531067	chr12_107974531_107974941		chr1_224256571_224256971		chr17_21256826_21257226
	chr12_18868444_18868844		chr9_76832303_76832724			chr19_6842985_6843385				chr10_14643407_14643807	chr12_108015448_108015873		chr1_224440872_224441272		chr17_22695489_22695889
	chr12_21615239_21615639		chr9_79713970_79714528			chr19_8484945_8485345				chr10_16728684_16729084	chr12_108399367_108400040		chr1_225082324_225082724		chr17_22804625_22805025
	chr12_21625374_21625774		chr9_85224079_85224527			chr19_9888975_9889375				chr10_16986685_16987085	chr12_108495238_108495877		chr1_225611688_225612088		chr17_22942354_22942754
	chr12_21699803_21700203		chr9_91058773_91059237			chr19_10261130_10261530				chr10_17283467_17283867	chr12_109424065_109424469		chr1_225989483_225989883		chr17_23337903_23338303
	chr12_28072167_28072567		chr9_92644157_92644608			chr19_11708399_11708799				chr10_17310737_17311137	chr12_110521584_110521994		chr1_226165710_226166110		chr17_26886796_26887196
	chr12_29260496_29260896		chr9_97875667_97876155			chr19_12620885_12621285				chr10_17311932_17312332	chr12_112130662_112131232		chr1_226337213_226337613		chr17_28408741_28409141
	chr12_34280232_34280632		chr9_123449101_123449508			chr19_12804221_12804621				chr10_17536031_17536431	chr12_115481924_115482341		chr1_226342247_226342647		chr17_29875954_29876354
	chr12_34724546_34724946		chr9_125856835_125857258			chr19_13947271_13947671				chr10_18450552_18450952	chr12_115985221_115985679		chr1_226344104_226344504		chr17_31930620_31931020
	chr12_34737385_34737785		chr9_128716523_128716930			chr19_14546076_14546476				chr10_21824489_21824889	chr12_119009108_119009645		chr1_226357515_226357915		chr17_32030911_32031311
	chr12_34742599_34742999		chr9_128787885_128788287			chr19_15810741_15811141				chr10_21862909_21863309	chr12_119391648_119392135		chr1_226984503_226984903		chr17_34744690_34745090
	chr12_34746456_34746856		chr9_131212242_131212674			chr19_16246211_16246611				chr10_22765751_22766151	chr12_119608823_119609259		chr1_228393470_228393870		chr17_37862022_37862422
	chr12_36303278_36303678		chr9_134664165_134664620			chr19_16513287_16513687				chr10_22935198_22935598	chr12_120126913_120127320		chr1_229540101_229540501		chr17_37921775_37922175
	chr12_36315184_36315584		chr9_135366561_135367243			chr19_17081888_17082288				chr10_22936133_22936533	chr12_120274575_120275002		chr1_229730847_229731247		chr17_38156530_38156930
	chr12_41097296_41097696		chr9_138542573_138542974			chr19_18407632_18408032				chr10_24200116_24200516	chr12_120321737_120322456		chr1_231152716_231153116		chr17_38558729_38559129
	chr12_41122990_41123390		chr9_138645408_138645960			chr19_19447877_19448277				chr10_25296555_25296955	chr12_120609264_120609708		chr1_232979410_232979810		chr17_38963151_38963551
	chr12_43953832_43954232		chr9_139202646_139203097			chr19_21303573_21303973				chr10_25344924_25345585	chr12_120712105_120712589		chr1_232981604_232982004		chr17_40582456_40582856
	chr12_45111934_45112334		chrX_9443978_9444693			chr19_22578282_22578682				chr10_27581348_27581748	chr12_120716413_120716931		chr1_233157529_233157929		chr17_40716338_40716738
	chr12_45887248_45887648		chrX_10093595_10094035			chr19_32430557_32430957				chr10_28631834_28632234	chr12_121316738_121317203		chr1_233313657_233314057		chr17_44867038_44867438
	chr12_46457733_46458133		chrX_19807725_19808217			chr19_37604694_37605094				chr10_30010695_30011095	chr12_121946391_121946816		chr1_233390906_233391306		chr17_46230960_46231360
	chr12_48101381_48101781		chrX_153042385_153042934			chr19_41215631_41216031				chr10_30762929_30763718	chr12_121997253_121997727		chr1_233558728_233559128		chr17_49534814_49535214
	chr12_48719215_48719615		chrX_154912855_154913283			chr19_42476040_42476801				chr10_30823002_30823402	chr12_122024927_122025413		chr1_233597133_233597533		chr17_50883549_50883949
	chr12_49436776_49437176		chrY_8537632_8538053			chr19_42734102_42734502				chr10_31915655_31916055	chr12_122486957_122487367		chr1_234415640_234416040		chr17_52218424_52218824
	chr12_49613733_49614133		chrY_8539058_8539466			chr19_44082133_44082533				chr10_32080360_32080760	chr12_122818092_122818552		chr1_234834258_234834658		chr17_52858541_52858941
	chr12_49706492_49706892		chrY_8945287_8945688			chr19_48815868_48816268				chr10_32675468_32675868	chr12_126610142_126610578		chr1_235653725_235654125		chr17_53813468_53813868
	chr12_50075606_50076006		chrY_9440017_9440579			chr19_49607302_49607702				chr10_32675923_32676323	chr12_130761164_130761626		chr1_237505952_237506352		chr17_55794039_55794439
	chr12_50508072_50508472		chrY_9602566_9602969			chr19_49747361_49747761				chr10_34533150_34533550	chr12_131622971_131623439		chr1_243397997_243398397		chr17_59455280_59455680
	chr12_50652816_50653216		chrY_9606476_9606886			chr19_50449332_50449732				chr10_35969746_35970146	chr12_131773918_131774373		chr1_244124773_244125173		chr17_60392390_60392790
	chr12_51342368_51342768		chrY_9610279_9610949			chr19_52633738_52634138				chr10_38422946_38423346	chr12_131797106_131797588		chr1_244796038_244796438		chr17_60501337_60501737
	chr12_52045195_52045595		chrY_9663404_9663811			chr19_54622876_54623276				chr10_42547579_42547979	chr12_132166690_132167120		chr1_244799515_244799915		chr17_62256439_62256839
	chr12_52100686_52101086		chrY_24487676_24488078			chr19_55331003_55331403				chr10_44126529_44126929	chr13_19661280_19661724		chr1_244869641_244870041		chr17_62644011_62644411
	chr12_52104896_52105296		chrY_24489158_24489561			chr19_56342300_56342700				chr10_44748119_44748519	chr13_19998351_19998806		chr1_245161683_245162083		chr17_63948840_63949240
	chr12_54407860_54408260		chrY_24498855_24499261			chr19_58733018_58733418				chr10_45948404_45948804	chr13_20176159_20176560		chr1_247089646_247090046		chr17_70059723_70060123
	chr12_55519854_55520254		chrY_24499904_24500610			chr19_59182995_59183395				chr10_46427931_46428331	chr13_21076194_21076670		chr10_736342_736742		chr17_70595283_70595683
	chr12_56121856_56122256		chrY_24516991_24517655			chr19_60669048_60669448				chr10_46442995_46443395	chr13_23984481_23985090		chr10_1024115_1024515		chr17_70854597_70854997
	chr12_57099231_57099631		chrY_54519378_54519785			chr2_1810339_1810739				chr10_49167682_49168082	chr13_24394923_24395427		chr10_1079336_1079736		chr17_72060890_72061290
	chr12_61000098_61000498		chrY_54527020_54527420			chr2_1844457_1844857				chr10_50150775_50151175	chr13_26193286_26193706		chr10_1092494_1092894		chr17_74427494_74427894
	chr12_61590560_61590960		chrY_54547822_54548223			chr2_2486554_2486954				chr10_51172581_51172981	chr13_27611116_27611765		chr10_1137933_1138333		chr17_76706041_76706441
	chr12_67061517_67061917		chrY_54555745_54556145			chr2_3163087_3163487				chr10_52054122_52054522	chr13_27895122_27895563		chr10_1196516_1196916		chr17_77218556_77218956
	chr12_68771085_68771485		chrY_54562395_54562797			chr2_3163578_3163978				chr10_52496003_52496403	chr13_28131031_28131458		chr10_2091428_2091828		chr18_407380_407780
	chr12_71357873_71358273					chr2_3678939_3679339				chr10_53645483_53645883	chr13_30316450_30317200		chr10_2406446_2406846		chr18_2974050_2974450
	chr12_71689055_71689455					chr2_25320757_25321157				chr10_60738156_60738556	chr13_39860792_39861198		chr10_3131953_3132353		chr18_4779442_4779842
	chr12_75469306_75469706					chr2_25397238_25397638				chr10_64234518_64234918	chr13_43351021_43351490		chr10_3490007_3490407		chr18_6942788_6943188
	chr12_80619003_80619403					chr2_28620994_28621394				chr10_64895634_64896034	chr13_44461418_44461859		chr10_3680766_3681166		chr18_7605956_7606356
	chr12_92233792_92234192					chr2_30832509_30832909				chr10_64951398_64951798	chr13_44801808_44802209		chr10_3814790_3815190		chr18_9745582_9745982
	chr12_92659687_92660087					chr2_31042332_31042732				chr10_65059158_65059558	chr13_47509539_47510009		chr10_4777907_4778307		chr18_14493650_14494050
	chr12_93085958_93086358					chr2_32945278_32945678				chr10_65060064_65060464	chr13_48004660_48005362		chr10_5748654_5749054		chr18_18786499_18786899
	chr12_100614666_100615066					chr2_37425543_37425943				chr10_69314120_69314520	chr13_49468705_49469391		chr10_6024524_6024924		chr18_19321816_19322216
	chr12_100773377_100773777					chr2_40531583_40531983				chr10_70029981_70030381	chr13_51055935_51056741		chr10_6170773_6171173		chr18_21132887_21133287
	chr12_100796460_100796860					chr2_42213605_42214005				chr10_70330433_70330833	chr13_51631333_51631736		chr10_6233074_6233474		chr18_22089747_22090147
	chr12_103326483_103326883					chr2_43902009_43902409				chr10_70418244_70418644	chr13_51922560_51923012		chr10_6321227_6321627		chr18_35024440_35024840
	chr12_105276307_105276707					chr2_47256089_47256489				chr10_70609812_70610212	chr13_52673224_52673641		chr10_6357172_6357572		chr18_38309127_38309527
	chr12_110687737_110688137					chr2_47390695_47391095				chr10_72005802_72006202	chr13_76463989_76464467		chr10_6433449_6433849		chr18_41595471_41595871
	chr12_111038745_111039145					chr2_54411098_54411498				chr10_72214992_72215392	chr13_76801269_76801671		chr10_6446844_6447244		chr18_42381320_42381720
	chr12_112152114_112152514					chr2_54912093_54912493				chr10_72296260_72296660	chr13_78953306_78953742		chr10_6513183_6513583		chr18_46064784_46065184
	chr12_112855033_112855433					chr2_62295920_62296320				chr10_73137947_73138347	chr13_90799067_90799542		chr10_6625562_6625962		chr18_46622205_46622605
	chr12_115119317_115119717					chr2_65296695_65297095				chr10_73761613_73762013	chr13_95503435_95503854		chr10_7009907_7010307		chr18_48122415_48122815
	chr12_115520553_115520953					chr2_65512523_65512923				chr10_73784239_73784941	chr13_97926685_97927163		chr10_7869737_7870137		chr18_49805758_49806158
	chr12_115594226_115594626					chr2_71088211_71088611				chr10_74843577_74843977	chr13_102046483_102046889		chr10_7900182_7900582		chr18_50937566_50937966
	chr12_117629661_117630061					chr2_74578566_74578966				chr10_75202022_75202422	chr13_102295917_102296450		chr10_11485094_11485494		chr18_53477741_53478141
	chr12_117997703_117998103					chr2_85605231_85605631				chr10_75211607_75212007	chr13_105943776_105944219		chr10_11984194_11984594		chr18_55736620_55737020
	chr12_118402843_118403243					chr2_87479509_87479909				chr10_75241161_75241561	chr13_110163123_110163606		chr10_12263463_12263863		chr18_56997015_56997415
	chr12_119644128_119644528					chr2_87487019_87487419				chr10_75278951_75279351	chr13_113840719_113841365		chr10_12278009_12278409		chr18_65850089_65850489
	chr12_119906570_119906970					chr2_87496907_87497307				chr10_75421519_75421919	chr13_113914546_113915178		chr10_13090207_13090607		chr18_69649847_69650247
	chr12_120701074_120701474					chr2_87497841_87498241				chr10_75606077_75606477	chr14_22127759_22128174		chr10_13383903_13384303		chr18_75450772_75451172
	chr12_120793783_120794183					chr2_87498723_87499123				chr10_76255916_76256316	chr14_23727726_23728185		chr10_13618734_13619134		chr18_75732575_75732975
	chr12_121206177_121206577					chr2_87509041_87509441				chr10_76640331_76640731	chr14_23734548_23734951		chr10_13668720_13669120		chr18_75805845_75806245
	chr12_122141947_122142347					chr2_88707900_88708300				chr10_76977072_76977472	chr14_23771423_23772092		chr10_15179136_15179536		chr18_75904374_75904774
	chr12_122563408_122563808					chr2_90973373_90973773				chr10_79733162_79733562	chr14_23781547_23782024		chr10_15942319_15942719		chr19_392211_392611
	chr12_122770068_122770468					chr2_90999619_91000019				chr10_80430766_80431166	chr14_27365135_27365585		chr10_16519243_16519643		chr19_898680_899080
	chr12_123143106_123143506					chr2_91045983_91046383				chr10_80457298_80457698	chr14_30505402_30505849		chr10_18747526_18747926		chr19_1046759_1047159
	chr12_123517991_123518391					chr2_91051078_91051478				chr10_82194350_82194750	chr14_30959437_30959947		chr10_18988006_18988406		chr19_1131556_1131956
	chr12_123919552_123919952					chr2_91052315_91052715				chr10_82208839_82209239	chr14_46766136_46766566		chr10_20332619_20333019		chr19_2015878_2016278
	chr12_124135700_124136100					chr2_91057874_91058274				chr10_85889400_85889800	chr14_49122727_49123207		chr10_21543251_21543651		chr19_2276288_2276688
	chr12_124566484_124566884					chr2_91124615_91125015				chr10_85936493_85936893	chr14_49170221_49171160		chr10_27026197_27026597		chr19_2816320_2816720
	chr12_130528013_130528413					chr2_91127563_91127963				chr10_86351604_86352004	chr14_49598194_49598618		chr10_27429277_27429677		chr19_4518677_4519077
	chr12_131436477_131436877					chr2_91139902_91140302				chr10_88126920_88127320	chr14_50776530_50776948		chr10_27483187_27483587		chr19_7615350_7615750
	chr12_131549979_131550379					chr2_91141503_91141903				chr10_88844339_88844739	chr14_53977693_53978111		chr10_27570910_27571310		chr19_8374061_8374461
	chr12_132037598_132037998					chr2_91142098_91142498				chr10_88953074_88953474	chr14_59785332_59785757		chr10_27832945_27833345		chr19_11060970_11061370
	chr13_20273842_20274242					chr2_91142661_91143061				chr10_89613113_89613513	chr14_63874905_63875555		chr10_28577066_28577466		chr19_14509140_14509540
	chr13_23332039_23332439					chr2_91156694_91157094				chr10_90533468_90533868	chr14_64040963_64041387		chr10_28861492_28862169		chr19_14755418_14755818
	chr13_25931299_25931699					chr2_91168396_91168796				chr10_91164685_91165085	chr14_64245009_64245458		chr10_29313350_29313750		chr19_15535269_15535669
	chr13_26428564_26428964					chr2_91169421_91169821				chr10_91435697_91436097	chr14_67025040_67025440		chr10_29672452_29672852		chr19_16050734_16051134
	chr13_26494360_26494760					chr2_91172661_91173061				chr10_94341177_94341577	chr14_68727746_68728161		chr10_30370700_30371100		chr19_16085480_16085880
	chr13_27072019_27072419					chr2_91178801_91179371				chr10_96295221_96295621	chr14_68934309_68935363		chr10_30785156_30785556		chr19_17063463_17063863
	chr13_27140068_27140468					chr2_91180950_91181350				chr10_96933405_96933805	chr14_69161820_69162275		chr10_30826625_30827025		chr19_17253315_17253715
	chr13_29020799_29021199					chr2_91181831_91182231				chr10_97657510_97657910	chr14_74418155_74418575		chr10_31065636_31066036		chr19_18265115_18265515
	chr13_29524366_29524766					chr2_91632613_91633013				chr10_97880036_97880436	chr14_74539167_74539599		chr10_31079903_31080303		chr19_21577503_21577903
	chr13_30126561_30126961					chr2_96176477_96176877				chr10_98263499_98263899	chr14_75687718_75688137		chr10_33287176_33287576		chr19_21602047_21602447
	chr13_31579682_31580082					chr2_100120743_100121143				chr10_99437127_99437527	chr14_76993545_76994056		chr10_33990611_33991011		chr19_23542774_23543174
	chr13_32686423_32686823					chr2_100197070_100197470				chr10_100150062_100150462	chr14_89490485_89491033		chr10_35419376_35419776		chr19_34103490_34103890
	chr13_32840056_32840456					chr2_100273960_100274360				chr10_101744093_101744493	chr14_89919305_89919762		chr10_35520403_35520803		chr19_38778493_38778893
	chr13_40097139_40097539					chr2_113104864_113105264				chr10_101935594_101935994	chr14_90070140_90070569		chr10_38186451_38186851		chr19_44520213_44520613
	chr13_40532320_40532720					chr2_113655371_113655771				chr10_102096092_102096492	chr14_90596570_90597212		chr10_38838128_38838528		chr19_45221980_45222380
	chr13_43854794_43855194					chr2_132750177_132750577				chr10_102096692_102097092	chr14_90765801_90766211		chr10_38844172_38844572		chr19_48533633_48534033
	chr13_44250888_44251288					chr2_132826958_132827358				chr10_102312735_102313135	chr14_91046471_91046899		chr10_38917485_38917885		chr19_48591718_48592118
	chr13_48338361_48338761					chr2_161844892_161845292				chr10_102747310_102747710	chr14_91576076_91576707		chr10_38922956_38923356		chr19_53238935_53239335
	chr13_49452433_49452833					chr2_161845819_161846219				chr10_102913986_102914386	chr14_92330088_92330597		chr10_38926894_38927294		chr19_53670323_53670723
	chr13_49932458_49932858					chr2_175753960_175754360				chr10_103529625_103530025	chr14_96812674_96813097		chr10_39149065_39149465		chr19_55150404_55150804
	chr13_58277004_58277404					chr2_176575183_176575583				chr10_103584136_103584536	chr14_99269679_99270359		chr10_39157881_39158281		chr19_56741768_56742168
	chr13_64940785_64941185					chr2_190925897_190926297				chr10_103590336_103590736	chr14_99750346_99750805		chr10_39176581_39176981		chr19_61329031_61329431
	chr13_66701555_66701955					chr2_219860808_219861208				chr10_103882478_103882878	chr14_100176485_100176918		chr10_39177085_39177485		chr2_1471732_1472132
	chr13_71085525_71085925					chr2_224974964_224975364				chr10_103995111_103995511	chr14_102128255_102128722		chr10_39192849_39193249		chr2_5293088_5293488
	chr13_78119193_78119593					chr2_231771782_231772182				chr10_104143651_104144051	chr14_103143146_103143569		chr10_41725079_41725479		chr2_5620848_5621248
	chr13_79926471_79926871					chr2_231937905_231938305				chr10_104252482_104252882	chr14_104935633_104936104		chr10_41850475_41850875		chr2_5792627_5793027
	chr13_88154820_88155220					chr2_234014479_234014879				chr10_104478931_104479331	chr14_105028184_105028817		chr10_41858494_41858894		chr2_8404605_8405005
	chr13_90535425_90535825					chr2_239336944_239337344				chr10_104677388_104677788	chr15_23878364_23878806		chr10_41864452_41864852		chr2_8602663_8603063
	chr13_97916858_97917258					chr2_241200903_241201303				chr10_104942976_104943376	chr15_27035325_27035842		chr10_41981279_41981679		chr2_10409947_10410347
	chr13_97991863_97992263					chr2_241460184_241460584				chr10_105000677_105001077	chr15_28902827_28903246		chr10_41986716_41987116		chr2_10521025_10521425
	chr13_98627023_98627423					chr2_241535261_241535661				chr10_105100738_105101138	chr15_29295710_29296120		chr10_42604440_42604840		chr2_11727034_11727434
	chr13_98807564_98807964					chr20_226608_227008				chr10_105199604_105200004	chr15_29514304_29514720		chr10_43212557_43212957		chr2_11891409_11891809
	chr13_99136430_99136830					chr20_553682_554082				chr10_105220818_105221465	chr15_32422423_32422835		chr10_43224233_43224633		chr2_19740760_19741160
	chr13_100722254_100722654					chr20_702953_703353				chr10_105871644_105872044	chr15_38478028_38478486		chr10_43252243_43252643		chr2_20642446_20642846
	chr13_105452804_105453204					chr20_28132227_28132627				chr10_108569248_108569648	chr15_40352678_40353129		chr10_43421695_43422095		chr2_25002674_25003074
	chr13_106316401_106316801					chr20_28225752_28226152				chr10_111964170_111964570	chr15_42742565_42743385		chr10_43631785_43632185		chr2_25207836_25208236
	chr13_109925170_109925570					chr20_30018602_30019002				chr10_111975421_111975821	chr15_48434280_48434896		chr10_43661849_43662249		chr2_26090757_26091157
	chr13_112022550_112022950					chr20_30568725_30569125				chr10_112247787_112248187	chr15_49156535_49157015		chr10_44816153_44816553		chr2_28270402_28270802
	chr13_112228558_112228958					chr20_30950057_30950457				chr10_112285833_112286233	chr15_50215037_50215476		chr10_45542420_45542820		chr2_31277014_31277414
	chr13_112284530_112284930					chr20_46248323_46248723				chr10_120032153_120032553	chr15_50631259_50631674		chr10_46405525_46405925		chr2_36321346_36321746
	chr13_112403413_112403813					chr20_48267567_48267967				chr10_120098751_120099151	chr15_50648341_50648865		chr10_46461790_46462190		chr2_37799401_37799801
	chr13_113924856_113925256					chr20_51800804_51801204				chr10_120504001_120504401	chr15_53276239_53276740		chr10_47057538_47057938		chr2_42844675_42845075
	chr13_114103578_114103978					chr20_56245401_56245801				chr10_120840437_120840837	chr15_53487681_53488205		chr10_49348199_49348599		chr2_47097201_47097601
	chr14_20235702_20236102					chr20_57504324_57504724				chr10_121266823_121267223	chr15_54548959_54549378		chr10_49371432_49371832		chr2_54685373_54685773
	chr14_21715534_21715934					chr20_59956462_59956862				chr10_124758360_124758760	chr15_54966634_54967306		chr10_49534372_49534772		chr2_58119733_58120133
	chr14_22099701_22100101					chr20_60096291_60096691				chr10_125364381_125364781	chr15_57012744_57013534		chr10_49678261_49678661		chr2_62257384_62257784
	chr14_22651771_22652171					chr20_60240658_60241058				chr10_125521903_125522303	chr15_57527305_57527747		chr10_50275984_50276384		chr2_62275635_62276035
	chr14_23128121_23128521					chr20_61896552_61896952				chr10_125522616_125523016	chr15_61582401_61582837		chr10_52089798_52090198		chr2_64099096_64099496
	chr14_23795215_23795615					chr20_62190423_62190823				chr10_126470150_126470550	chr15_61971947_61972393		chr10_53553669_53554069		chr2_71778001_71778401
	chr14_23838713_23839113					chr21_9808092_9808492				chr10_126837185_126837585	chr15_62242058_62242475		chr10_55842472_55842872		chr2_72172544_72172944
	chr14_24204811_24205211					chr21_9865916_9866316				chr10_128180417_128180817	chr15_62920688_62921094		chr10_57060981_57061381		chr2_72915196_72915596
	chr14_24459769_24460169					chr21_10119998_10120398				chr10_129755318_129755718	chr15_63596547_63597353		chr10_69279084_69279484		chr2_79135490_79135890
	chr14_24523903_24524303					chr21_10120994_10121394				chr10_130724852_130725252	chr15_64465826_64466336		chr10_70385675_70386075		chr2_84893775_84894175
	chr14_33456101_33456501					chr21_10128473_10128873				chr10_131799326_131799726	chr15_64576851_64577402		chr10_71761360_71761760		chr2_85536840_85537240
	chr14_37663432_37663832					chr21_10130926_10131326				chr10_133645347_133645747	chr15_64584053_64584458		chr10_71794192_71794592		chr2_86124696_86125096
	chr14_44500382_44500782					chr21_10131553_10131953				chr10_134071977_134072377	chr15_68638540_68638983		chr10_71833646_71834046		chr2_86270022_86270422
	chr14_44789096_44789496					chr21_10147660_10148060				chr10_134086684_134087084	chr15_68971769_68972323		chr10_72665114_72665514		chr2_86530104_86530504
	chr14_49535840_49536240					chr21_10151415_10151815				chr10_134177748_134178148	chr15_70316826_70317241		chr10_72788106_72788506		chr2_91139426_91139826
	chr14_50492171_50492571					chr21_10151915_10152315				chr10_134185024_134185424	chr15_70455228_70455661		chr10_73645906_73646306		chr2_96893477_96893877
	chr14_54293876_54294276					chr21_10153186_10153586				chr10_134217872_134218272	chr15_72036084_72036505		chr10_73684891_73685291		chr2_98567109_98567509
	chr14_55335915_55336315					chr21_10155735_10156135				chr10_134238850_134239250	chr15_72591413_72591891		chr10_73889040_73889440		chr2_109622081_109622481
	chr14_56196444_56196844					chr21_10157237_10157637				chr10_134252269_134252669	chr15_72620181_72620621		chr10_74597584_74597984		chr2_111282572_111282972
	chr14_59043779_59044179					chr21_10162021_10162421				chr10_134254141_134254541	chr15_72866861_72867576		chr10_74682201_74682601		chr2_111820578_111820978
	chr14_59224931_59225331					chr21_39389509_39389909				chr10_134972180_134972580	chr15_73122289_73122709		chr10_75173612_75174347		chr2_112108172_112108572
	chr14_61256781_61257181					chr21_42355301_42355701				chr10_134972615_134973015	chr15_73429257_73429697		chr10_75295477_75295877		chr2_113598140_113598540
	chr14_64002499_64002899					chr21_44099028_44099428				chr10_135000194_135000594	chr15_73704912_73705406		chr10_75309391_75309791		chr2_120703928_120704328
	chr14_64241008_64241408					chr21_45384783_45385183				chr10_135001969_135002369	chr15_76252638_76253109		chr10_75598691_75599091		chr2_122667660_122668060
	chr14_64381439_64381839					chr21_45624769_45625169				chr11_346166_346928	chr15_78003122_78003595		chr10_76168810_76169210		chr2_124265871_124266271
	chr14_64814021_64814421					chr21_46942611_46943011				chr11_440056_440456	chr15_87587965_87588438		chr10_76702185_76702585		chr2_129262882_129263282
	chr14_65618359_65618759					chr21_46943638_46944038				chr11_497242_497642	chr15_87678817_87679243		chr10_78471352_78471752		chr2_129634972_129635372
	chr14_70423033_70423433					chr22_15428377_15428777				chr11_525505_525905	chr15_88379178_88379711		chr10_78949544_78949944		chr2_136647130_136647530
	chr14_70523500_70523900					chr22_16642300_16642700				chr11_550542_550942	chr15_89009911_89010336		chr10_79459117_79459517		chr2_138948160_138948560
	chr14_70876256_70876656					chr22_17537066_17537466				chr11_558343_558743	chr15_91153347_91154002		chr10_79792181_79792581		chr2_144853908_144854308
	chr14_70955302_70955702					chr22_17545502_17545902				chr11_565950_566350	chr15_96520922_96521364		chr10_80184565_80184965		chr2_145681909_145682309
	chr14_72397300_72397700					chr22_17720360_17720760				chr11_618543_618943	chr15_99652833_99653264		chr10_80696285_80696685		chr2_153148354_153148754
	chr14_74693349_74693749					chr22_19038644_19039044				chr11_684225_684625	chr15_100319091_100319501		chr10_80753012_80753412		chr2_157889073_157889473
	chr14_74732909_74733309					chr22_21054339_21054739				chr11_718030_718430	chr16_680237_680655		chr10_80842999_80843399		chr2_159232305_159232705
	chr14_75674904_75675304					chr22_28308672_28309072				chr11_832604_833004	chr16_710938_711603		chr10_81937480_81937880		chr2_166175344_166175744
	chr14_76348780_76349180					chr22_28525101_28525501				chr11_915717_916117	chr16_1341699_1342135		chr10_81949554_81949954		chr2_169099384_169099784
	chr14_76513807_76514207					chr22_30214969_30215369				chr11_1083230_1083630	chr16_1695883_1696330		chr10_82346366_82346766		chr2_172289053_172289453
	chr14_77177820_77178220					chr22_35598606_35599006				chr11_1287036_1287436	chr16_1762894_1763376		chr10_86083700_86084100		chr2_182968916_182969316
	chr14_80699059_80699459					chr22_38756773_38757173				chr11_1476979_1477379	chr16_1772575_1773016		chr10_87836240_87836640		chr2_186155921_186156321
	chr14_82621293_82621693					chr22_38766913_38767313				chr11_1750036_1750436	chr16_2330748_2331150		chr10_89254330_89254730		chr2_198023452_198023852
	chr14_88098631_88099031					chr22_40084898_40085298				chr11_1925488_1925888	chr16_2858005_2858433		chr10_89567775_89568175		chr2_198502222_198502622
	chr14_92582357_92582757					chr22_40191229_40191629				chr11_2280822_2281222	chr16_3225040_3225626		chr10_90630231_90630631		chr2_200751328_200751728
	chr14_94499515_94499915					chr22_41241983_41242383				chr11_2406083_2406483	chr16_3295279_3295721		chr10_90736261_90736661		chr2_201268133_201268533
	chr14_94999401_94999801					chr22_41769397_41769797				chr11_2408384_2408784	chr16_3390752_3391200		chr10_90992591_90992991		chr2_202228967_202229367
	chr14_96671794_96672194					chr22_44788350_44788750				chr11_2511217_2511924	chr16_4415554_4415985		chr10_91450979_91451379		chr2_202642471_202642871
	chr14_96755523_96755923					chr22_47987257_47987657				chr11_2677704_2678104	chr16_10744988_10745413		chr10_93673301_93673701		chr2_206353614_206354014
	chr14_99488280_99488680					chr22_49496092_49496492				chr11_2804066_2804466	chr16_11363281_11363762		chr10_94580768_94581168		chr2_206496739_206497139
	chr14_99977022_99977422					chr3_3213059_3213459				chr11_2870548_2870948	chr16_11917178_11917629		chr10_96112518_96112918		chr2_208659244_208659644
	chr14_100232660_100233060					chr3_4842346_4842746				chr11_3775417_3775817	chr16_12324318_12324726		chr10_97839415_97840186		chr2_210381895_210382295
	chr14_101410097_101410497					chr3_8783966_8784366				chr11_5358557_5358957	chr16_14631399_14631829		chr10_98336123_98336523		chr2_213980668_213981068
	chr14_101726005_101726405					chr3_13467721_13468121				chr11_6368070_6368470	chr16_15032527_15032958		chr10_98405979_98406379		chr2_216926652_216927052
	chr14_102121727_102122127					chr3_13597189_13597589				chr11_6380469_6380869	chr16_19442423_19442909		chr10_98581511_98581911		chr2_217346132_217346532
	chr14_102850595_102850995					chr3_15391975_15392375				chr11_6483460_6483860	chr16_20823307_20823713		chr10_99041786_99042186		chr2_217731905_217732305
	chr14_102914107_102914507					chr3_16328440_16328840				chr11_8200939_8201339	chr16_23371784_23372206		chr10_99150908_99151308		chr2_218414960_218415360
	chr14_102981239_102981639					chr3_22988027_22988427				chr11_8806953_8807353	chr16_25176144_25176597		chr10_99195647_99196047		chr2_219824561_219824961
	chr14_103055136_103055536					chr3_43787306_43787706				chr11_9579523_9579923	chr16_25176846_25177251		chr10_99292827_99293227		chr2_220130971_220131371
	chr14_103694918_103695318					chr3_48930617_48931017				chr11_9736145_9736545	chr16_27122135_27122883		chr10_99463597_99463997		chr2_223617026_223617426
	chr14_104552612_104553012					chr3_49368644_49369044				chr11_9840209_9840609	chr16_27161661_27162306		chr10_100369105_100369505		chr2_225521841_225522241
	chr14_104627886_104628286					chr3_49664024_49664424				chr11_10276417_10276817	chr16_27320761_27321173		chr10_102036236_102036636		chr2_227408283_227408683
	chr14_105469070_105469470					chr3_50447787_50448187				chr11_10519133_10519533	chr16_27648267_27648749		chr10_102285397_102285797		chr2_232252155_232252555
	chr15_18816953_18817353					chr3_51992174_51992574				chr11_10703507_10703907	chr16_28412893_28413651		chr10_102746064_102746464		chr2_233222396_233222796
	chr15_19116154_19116554					chr3_52038126_52038526				chr11_10898375_10898775	chr16_28864381_28864952		chr10_102817574_102817974		chr2_233457147_233457547
	chr15_19262039_19262439					chr3_57087310_57087710				chr11_11394649_11395049	chr16_29914775_29915242		chr10_102822568_102822968		chr2_236732461_236732861
	chr15_29104592_29104992					chr3_72507457_72507857				chr11_12200261_12200661	chr16_29984018_29984584		chr10_103337825_103338225		chr2_237950582_237950982
	chr15_29445239_29445639					chr3_75801437_75801837				chr11_13646560_13646960	chr16_30011444_30011862		chr10_103444499_103444899		chr2_239000675_239001075
	chr15_31214737_31215137					chr3_102981142_102981542				chr11_14477723_14478123	chr16_30377510_30377931		chr10_103901855_103902255		chr2_239513962_239514362
	chr15_31758098_31758498					chr3_122959428_122959828				chr11_14498336_14498736	chr16_30793928_30794414		chr10_103913121_103913521		chr2_239605946_239606346
	chr15_32035877_32036277					chr3_128179756_128180156				chr11_14616693_14617093	chr16_30841256_30841656		chr10_104170914_104171314		chr2_239647855_239648255
	chr15_33752589_33752989					chr3_128336712_128337112				chr11_14743283_14743683	chr16_30951936_30952424		chr10_104493503_104493903		chr2_240786592_240786992
	chr15_37476429_37476829					chr3_129348265_129348665				chr11_15091475_15091875	chr16_31377183_31377588		chr10_104603730_104604130		chr2_240998913_240999313
	chr15_37854104_37854504					chr3_129708355_129708755				chr11_15884794_15885194	chr16_31378005_31378430		chr10_104946858_104947258		chr2_241340249_241340649
	chr15_38648620_38649020					chr3_132562506_132562906				chr11_17254168_17254568	chr16_31385950_31386358		chr10_105513492_105513892		chr2_241636449_241636849
	chr15_38836491_38836891					chr3_152196632_152197032				chr11_17329585_17329985	chr16_47201361_47201916		chr10_105550658_105551058		chr2_241725585_241725985
	chr15_39623633_39624033					chr3_159990077_159990477				chr11_17331395_17331795	chr16_48873397_48873809		chr10_105631923_105632323		chr2_241799526_241799926
	chr15_43128184_43128584					chr3_163090825_163091225				chr11_17834009_17834409	chr16_49275343_49275827		chr10_105665534_105665934		chr20_681820_682220
	chr15_43417878_43418278					chr3_173751039_173751439				chr11_19049271_19049671	chr16_51682212_51682673		chr10_106004374_106004774		chr20_1636723_1637123
	chr15_45603164_45603564					chr3_184514299_184514699				chr11_19095064_19095464	chr16_52110119_52110531		chr10_106018297_106018697		chr20_2976376_2976776
	chr15_47305053_47305453					chr3_185509234_185509634				chr11_19625094_19625494	chr16_55836182_55836706		chr10_106088152_106088552		chr20_3634870_3635270
	chr15_48626634_48627034					chr3_186786370_186786770				chr11_27450893_27451293	chr16_56053891_56054325		chr10_109481706_109482106		chr20_19407187_19407587
	chr15_50061550_50061950					chr3_195321767_195322167				chr11_32412586_32412986	chr16_56720516_56720946		chr10_111643065_111643465		chr20_20161634_20162034
	chr15_50235045_50235445					chr3_196836443_196836843				chr11_32870471_32870871	chr16_65108135_65108586		chr10_111968491_111968891		chr20_23310556_23310956
	chr15_53816766_53817166					chr3_196896220_196896620				chr11_33017228_33017628	chr16_65525619_65526072		chr10_112054707_112055107		chr20_33325507_33325907
	chr15_56565507_56565907					chr3_196926295_196926695				chr11_34337089_34337489	chr16_65783274_65783718		chr10_112126021_112126421		chr20_33607572_33607972
	chr15_57552783_57553183					chr3_198245999_198246399				chr11_35060596_35060996	chr16_65818314_65818768		chr10_112127746_112128146		chr20_34234661_34235061
	chr15_62517953_62518353					chr3_198288457_198288857				chr11_35089106_35089506	chr16_66112792_66113212		chr10_112196825_112197225		chr20_35254088_35254488
	chr15_62774781_62775181					chr4_42988_43733				chr11_36341377_36341777	chr16_66828850_66829337		chr10_112668470_112668870		chr20_35588154_35588554
	chr15_63699031_63699431					chr4_43918_44318				chr11_36430402_36430802	chr16_68938106_68938519		chr10_112895659_112896059		chr20_35912529_35912929
	chr15_63863239_63863639					chr4_45997_46397				chr11_36488263_36488663	chr16_69288348_69288773		chr10_114196523_114196923		chr20_39148531_39148931
	chr15_65002753_65003153					chr4_48308_48708				chr11_37428713_37429113	chr16_69392395_69392806		chr10_115604472_115604872		chr20_39487439_39487839
	chr15_66783812_66784212					chr4_930600_931000				chr11_43289906_43290306	chr16_69880430_69880904		chr10_118431823_118432223		chr20_39513812_39514212
	chr15_67103705_67104105					chr4_1772366_1772766				chr11_43555161_43555561	chr16_70053435_70053900		chr10_119812345_119812745		chr20_41532213_41532613
	chr15_67399204_67399604					chr4_1813902_1814302				chr11_43622098_43622498	chr16_70400066_70400730		chr10_120091570_120091970		chr20_41783809_41784209
	chr15_71846000_71846400					chr4_5684680_5685080				chr11_44840284_44840684	chr16_72888052_72888505		chr10_120235182_120235582		chr20_43032158_43032558
	chr15_72569224_72569624					chr4_5717432_5717832				chr11_45071543_45071943	chr16_76690690_76691195		chr10_120345576_120345976		chr20_44038080_44038480
	chr15_73219630_73220030					chr4_6063951_6064351				chr11_45125057_45125457	chr16_77685089_77685491		chr10_120830212_120830612		chr20_44180656_44181056
	chr15_73686097_73686497					chr4_6657441_6657841				chr11_45821235_45821635	chr16_80072494_80072907		chr10_120955649_120956049		chr20_46813004_46813404
	chr15_73746059_73746459					chr4_8437670_8438070				chr11_46099369_46100159	chr16_80347023_80347451		chr10_121242705_121243105		chr20_48215925_48216325
	chr15_76046203_76046603					chr4_9206280_9206680				chr11_46325335_46325735	chr16_84201515_84202275		chr10_121475191_121475591		chr20_49590955_49591355
	chr15_76283190_76283590					chr4_9783989_9784389				chr11_46345695_46346095	chr16_84206910_84207394		chr10_121568033_121568433		chr20_51962329_51962729
	chr15_78133643_78134043					chr4_17523061_17523461				chr11_46507403_46507803	chr16_85827036_85827450		chr10_121671580_121671980		chr20_54371235_54371635
	chr15_78160777_78161177					chr4_39044135_39044535				chr11_46595205_46595605	chr16_85983073_85983493		chr10_122600635_122601035		chr20_57834975_57835375
	chr15_81906864_81907264					chr4_39972522_39972922				chr11_46824299_46824699	chr16_86370141_86370602		chr10_124628939_124629339		chr20_57835483_57835883
	chr15_83354478_83354878					chr4_40554153_40554553				chr11_47154993_47155393	chr16_86541921_86542380		chr10_124703645_124704045		chr21_19784649_19785049
	chr15_87418914_87419314					chr4_48967479_48968099				chr11_56956826_56957226	chr16_87294820_87295226		chr10_125814092_125814492		chr21_20552790_20553190
	chr15_88487446_88487846					chr4_48995003_48995403				chr11_59291157_59291557	chr16_87709143_87709640		chr10_126654658_126655058		chr21_22196582_22196982
	chr15_91193142_91193542					chr4_49020781_49021181				chr11_61105051_61105451	chr16_87909859_87910578		chr10_126735608_126736008		chr21_36724186_36724586
	chr15_92521436_92521836					chr4_49210370_49210770				chr11_61208194_61208594	chr16_88082999_88083458		chr10_127398074_127398474		chr21_37339350_37339750
	chr15_96304394_96304794					chr4_75183869_75184269				chr11_61271720_61272120	chr16_88511782_88512185		chr10_127501890_127502290		chr21_39147343_39147743
	chr15_96345049_96345449					chr4_77230430_77230830				chr11_61339168_61339568	chr16_88602742_88603156		chr10_127566147_127566547		chr21_39319738_39320138
	chr15_96643595_96643995					chr4_78319661_78320061				chr11_61340958_61341358	chr16_88626228_88626636		chr10_127567300_127567700		chr21_44332127_44332527
	chr15_97219356_97219756					chr4_82865211_82865611				chr11_62250988_62251388	chr17_564664_565321		chr10_127568008_127568408		chr21_44611075_44611475
	chr15_97265166_97265566					chr4_89060057_89060457				chr11_62277999_62278399	chr17_602048_602563		chr10_127571375_127571775		chr21_44662975_44663375
	chr15_99613286_99613686					chr4_104076332_104076732				chr11_62295473_62295873	chr17_1048094_1048528		chr10_127572770_127573170		chr21_44946711_44947111
	chr16_225456_225856					chr4_111334411_111334811				chr11_62329348_62329748	chr17_1313181_1313619		chr10_127581634_127582034		chr21_45098166_45098566
	chr16_2469466_2469866					chr4_120352883_120353283				chr11_62379944_62380344	chr17_1908499_1908907		chr10_127590552_127590952		chr21_45686455_45686855
	chr16_9192662_9193062					chr4_141611407_141611807				chr11_62404825_62405615	chr17_2664619_2665060		chr10_127720342_127720742		chr21_45727291_45727691
	chr16_10860471_10860871					chr4_144653909_144654309				chr11_63029852_63030252	chr17_4581155_4581697		chr10_127728389_127728789		chr21_46255904_46256304
	chr16_11103417_11103817					chr4_174491875_174492275				chr11_63195381_63196040	chr17_4639901_4640322		chr10_128811525_128811925		chr22_15948629_15949029
	chr16_11164153_11164553					chr4_184661773_184662173				chr11_63441054_63441454	chr17_4752911_4753387		chr10_128942537_128942937		chr22_16029314_16029714
	chr16_11607248_11607648					chr4_184976733_184977133				chr11_63442170_63442570	chr17_4778149_4778637		chr10_129478431_129478831		chr22_19188204_19188604
	chr16_15592298_15592698					chr4_186123024_186123424				chr11_63475868_63476268	chr17_6484859_6485298		chr10_129485482_129485882		chr22_21888084_21888484
	chr16_15944506_15944906					chr4_186985680_186986080				chr11_63771405_63771805	chr17_7327245_7327659		chr10_129751337_129751737		chr22_24273806_24274206
	chr16_17475423_17475823					chr4_190538355_190538755				chr11_63794821_63795221	chr17_7417671_7418109		chr10_129784162_129784562		chr22_30353250_30353650
	chr16_18986156_18986556					chr4_190888948_190889348				chr11_63795275_63795675	chr17_7995206_7995666		chr10_129948704_129949104		chr22_31491264_31491664
	chr16_21180264_21180664					chr4_191075407_191075807				chr11_63915119_63915519	chr17_15843544_15844057		chr10_130126907_130127307		chr22_35103073_35103473
	chr16_23235476_23235876					chr5_473777_474177				chr11_64077074_64077474	chr17_16060977_16061402		chr10_131481017_131481417		chr22_35173610_35174010
	chr16_23755440_23755840					chr5_997485_997885				chr11_64268019_64268419	chr17_16379513_16379986		chr10_131824452_131824852		chr22_35542742_35543142
	chr16_24070220_24070620					chr5_1558729_1559129				chr11_64269043_64269443	chr17_17149165_17149905		chr10_132864740_132865140		chr22_35630460_35630860
	chr16_25011946_25012346					chr5_2546613_2547013				chr11_64334485_64334885	chr17_17507209_17507682		chr10_133414615_133415015		chr22_36278649_36279049
	chr16_29605655_29606055					chr5_8219210_8219610				chr11_64402740_64403140	chr17_18744948_18745353		chr10_133440385_133440785		chr22_37960864_37961264
	chr16_30616783_30617183					chr5_25843373_25843773				chr11_64448026_64448426	chr17_19214417_19214875		chr10_133460317_133460717		chr22_41733561_41733961
	chr16_30911636_30912036					chr5_34225720_34226120				chr11_64551145_64551545	chr17_19221595_19222315		chr10_133930877_133931277		chr22_44682680_44683080
	chr16_33779026_33779426					chr5_34878347_34878747				chr11_64564745_64565145	chr17_21057919_21058339		chr10_134251853_134252253		chr22_45194661_45195061
	chr16_33788662_33789062					chr5_36468213_36468613				chr11_64705164_64705564	chr17_21131575_21132124		chr10_134484111_134484511		chr22_45448813_45449213
	chr16_33795843_33796243					chr5_53065367_53065767				chr11_64737801_64738201	chr17_22289091_22289505		chr10_134488451_134488851		chr22_46930755_46931155
	chr16_33806194_33806855					chr5_64211460_64211860				chr11_64906280_64906680	chr17_24012891_24013562		chr10_134782299_134782699		chr22_47167297_47167697
	chr16_33809580_33809980					chr5_73647772_73648172				chr11_64950535_64950935	chr17_24248661_24249143		chr10_134906428_134906828		chr22_47343964_47344364
	chr16_33883158_33883558					chr5_77107586_77107986				chr11_65001023_65001423	chr17_24302476_24302967		chr10_135044484_135044884		chr22_49515141_49515541
	chr16_34039724_34040124					chr5_78591789_78592189				chr11_65070647_65071047	chr17_24496511_24496916		chr11_226792_227192		chr3_5030101_5030501
	chr16_34047483_34047883					chr5_92506561_92506961				chr11_65099734_65100134	chr17_24969065_24969471		chr11_447120_447520		chr3_8813624_8814024
	chr16_35138676_35139076					chr5_92941174_92941574				chr11_65150020_65150420	chr17_27639737_27640173		chr11_465258_465658		chr3_10402777_10403177
	chr16_44985633_44986033					chr5_102808032_102808432				chr11_65382141_65382541	chr17_27701070_27701479		chr11_833856_834256		chr3_10455286_10455686
	chr16_45636837_45637237					chr5_106935585_106935985				chr11_65424322_65424722	chr17_30440911_30441473		chr11_2109528_2109928		chr3_15322032_15322432
	chr16_47212641_47213041					chr5_110836120_110836520				chr11_65593981_65594381	chr17_31965240_31965690		chr11_2918322_2918722		chr3_24202238_24202638
	chr16_55860180_55860580					chr5_115937668_115938068				chr11_65860565_65860965	chr17_31975316_31975721		chr11_2953405_2953805		chr3_25477203_25477603
	chr16_56221900_56222300					chr5_118155610_118156010				chr11_65962930_65963330	chr17_32953440_32954191		chr11_3035129_3035529		chr3_30305847_30306247
	chr16_56281405_56281805					chr5_118682912_118683312				chr11_66141056_66141456	chr17_34208585_34209090		chr11_3235276_3235676		chr3_32967890_32968290
	chr16_58223872_58224272					chr5_122069510_122069910				chr11_66201783_66202183	chr17_34209542_34209978		chr11_3839512_3839912		chr3_32989195_32989595
	chr16_64360523_64360923					chr5_130078919_130079319				chr11_66367283_66367683	chr17_34308542_34309231		chr11_3858542_3858942		chr3_33113608_33114008
	chr16_65774937_65775337					chr5_131419936_131420336				chr11_66482208_66482957	chr17_35046896_35047305		chr11_5691557_5691957		chr3_37922781_37923181
	chr16_65859658_65860058					chr5_132724883_132725283				chr11_66548506_66548906	chr17_35362706_35363389		chr11_6459080_6459480		chr3_39310595_39310995
	chr16_66124554_66124954					chr5_134236495_134236895				chr11_67170586_67170986	chr17_35521160_35521791		chr11_6796800_6797200		chr3_42713311_42713711
	chr16_66351552_66351952					chr5_134287964_134288364				chr11_67645216_67645616	chr17_35732356_35732939		chr11_8322743_8323143		chr3_42827933_42828333
	chr16_66880981_66881381					chr5_137604328_137604728				chr11_67666078_67666478	chr17_35846968_35847438		chr11_8660659_8661059		chr3_44930464_44930864
	chr16_67356321_67356721					chr5_138838413_138838813				chr11_67821786_67822186	chr17_37422730_37423217		chr11_9044644_9045044		chr3_45002727_45003127
	chr16_67363445_67363845					chr5_139006796_139007196				chr11_67861453_67861853	chr17_37793798_37794536		chr11_9342391_9342791		chr3_45955295_45955695
	chr16_68035453_68035853					chr5_139106658_139107058				chr11_67984092_67984492	chr17_37972391_37972849		chr11_9551029_9551429		chr3_46000339_46000739
	chr16_69464082_69464482					chr5_141229779_141230179				chr11_68340965_68341365	chr17_38014729_38015448		chr11_10387491_10387891		chr3_46704767_46705167
	chr16_69631342_69631742					chr5_142158293_142158693				chr11_68604392_68604792	chr17_38576323_38577082		chr11_10392764_10393164		chr3_46951889_46952289
	chr16_73534596_73534996					chr5_147280887_147281287				chr11_69714583_69714983	chr17_38916432_38916961		chr11_10437232_10437632		chr3_46988235_46988635
	chr16_73660979_73661379					chr5_147980396_147980796				chr11_71722375_71722775	chr17_39712531_39712970		chr11_10642135_10642535		chr3_47007581_47007981
	chr16_73908532_73908932					chr5_153739971_153740371				chr11_71823133_71823533	chr17_40581548_40582157		chr11_10764074_10764474		chr3_47438347_47438747
	chr16_74211829_74212229					chr5_158567534_158567934				chr11_72141287_72141687	chr17_40828205_40828690		chr11_14556605_14557005		chr3_49485759_49486159
	chr16_78378006_78378406					chr5_170884601_170885001				chr11_72204372_72204772	chr17_41626891_41627538		chr11_15832339_15832739		chr3_49685728_49686128
	chr16_78506599_78506999					chr5_172343868_172344268				chr11_72765760_72766160	chr17_43082058_43082463		chr11_18361355_18361755		chr3_50256910_50257310
	chr16_79167769_79168169					chr5_172961112_172961512				chr11_73049596_73049996	chr17_43403239_43403694		chr11_18374241_18374641		chr3_50350493_50350893
	chr16_80060964_80061364					chr5_173184834_173185234				chr11_73371270_73371670	chr17_43479974_43480407		chr11_18693449_18693849		chr3_51391701_51392101
	chr16_80086802_80087202					chr5_175978830_175979230				chr11_74337581_74337981	chr17_44945347_44945751		chr11_19535621_19536021		chr3_51691058_51691458
	chr16_80143178_80143578					chr5_176189727_176190127				chr11_74630260_74630660	chr17_45109790_45110644		chr11_20331989_20332389		chr3_51967649_51968049
	chr16_80329929_80330329					chr5_176787027_176787427				chr11_75769648_75770048	chr17_45583348_45583872		chr11_22603735_22604135		chr3_52021817_52022217
	chr16_80854548_80854948					chr5_176795569_176795969				chr11_76862593_76862993	chr17_53282221_53282685		chr11_27484728_27485128		chr3_52060402_52060802
	chr16_83459716_83460116					chr5_178028145_178028545				chr11_77528098_77528498	chr17_53784359_53784765		chr11_30300974_30301374		chr3_52090381_52090781
	chr16_84126500_84126900					chr6_262392_262792				chr11_77576994_77577394	chr17_53950467_53950872		chr11_31315921_31316321		chr3_52117534_52117934
	chr16_84630182_84630582					chr6_3251990_3252390				chr11_77963328_77963728	chr17_55824310_55824722		chr11_31347754_31348154		chr3_52799564_52799964
	chr16_85055309_85055709					chr6_4603701_4604101				chr11_81258359_81258759	chr17_59130324_59130760		chr11_32102549_32102949		chr3_52921936_52922336
	chr16_85178850_85179250					chr6_7052152_7052552				chr11_82289095_82289495	chr17_59204967_59205467		chr11_32370050_32370450		chr3_57517142_57517542
	chr16_85451968_85452368					chr6_12116713_12117113				chr11_82545581_82545981	chr17_59257975_59258975		chr11_32561747_32562147		chr3_58316793_58317193
	chr16_85800851_85801251					chr6_12273937_12274337				chr11_85457979_85458379	chr17_59279831_59280447		chr11_33381313_33381713		chr3_67730778_67731178
	chr16_86141093_86141493					chr6_13592346_13592746				chr11_85633619_85634019	chr17_59451539_59451949		chr11_33877493_33877893		chr3_69523542_69523942
	chr16_86783616_86784016					chr6_15729991_15730391				chr11_86060897_86061297	chr17_59456849_59457298		chr11_34461023_34461423		chr3_70352567_70352967
	chr16_86922700_86923100					chr6_17492032_17492432				chr11_92916031_92916431	chr17_59811965_59812401		chr11_43336845_43337245		chr3_89184275_89184675
	chr16_87105800_87106200					chr6_20534638_20535038				chr11_93034210_93034610	chr17_59923478_59923880		chr11_43658483_43658883		chr3_95118978_95119378
	chr16_87687519_87687919					chr6_26266885_26267285				chr11_93502081_93502481	chr17_59932641_59933527		chr11_43687797_43688197		chr3_95644261_95644661
	chr16_87981892_87982292					chr6_26323595_26324302				chr11_94603832_94604232	chr17_63755576_63756028		chr11_44768251_44768651		chr3_109305984_109306384
	chr16_88589800_88590200					chr6_26359876_26360276				chr11_94878645_94879045	chr17_64019917_64020608		chr11_44890723_44891123		chr3_111568847_111569247
	chr16_88675857_88676257					chr6_36736692_36737092				chr11_102485176_102485576	chr17_65455074_65455516		chr11_45895802_45896202		chr3_114243209_114243609
	chr17_194221_194621					chr6_36773312_36773712				chr11_107598306_107598706	chr17_68739846_68740265		chr11_46914616_46915016		chr3_121074762_121075162
	chr17_714345_714745					chr6_40711011_40711411				chr11_107874105_107874505	chr17_70267163_70267575		chr11_47745558_47745958		chr3_124268509_124268909
	chr17_1899815_1900215					chr6_42118489_42118889				chr11_109468710_109469110	chr17_70631999_70632448		chr11_47826275_47826675		chr3_124315466_124315866
	chr17_1904914_1905314					chr6_43005412_43005812				chr11_109672347_109672747	chr17_71023864_71024362		chr11_47991397_47991797		chr3_124498540_124498940
	chr17_2756179_2756579					chr6_43716198_43716598				chr11_111401110_111401510	chr17_71363043_71363488		chr11_48108136_48108536		chr3_124895386_124895786
	chr17_3490170_3490570					chr6_52259582_52259982				chr11_111450073_111450473	chr17_72596164_72596646		chr11_48824209_48824609		chr3_125973783_125974183
	chr17_3813557_3813957					chr6_74286724_74287124				chr11_111602171_111602571	chr17_72912469_72912939		chr11_48851174_48851574		chr3_127333473_127333873
	chr17_3819162_3819562					chr6_79189060_79189460				chr11_113251515_113251915	chr17_72953051_72953457		chr11_51292472_51292872		chr3_127553357_127553757
	chr17_4099559_4099959					chr6_88468393_88468793				chr11_113435528_113435928	chr17_72973276_72973720		chr11_51425305_51425705		chr3_127686002_127686402
	chr17_4154484_4154884					chr6_89738766_89739166				chr11_113815118_113815518	chr17_73389214_73389615		chr11_51430668_51431068		chr3_128744963_128745363
	chr17_4794343_4794743					chr6_91117569_91117969				chr11_116474290_116474690	chr17_73390103_73390559		chr11_51436867_51437267		chr3_129530657_129531057
	chr17_7105230_7105630					chr6_110407464_110407864				chr11_117185670_117186070	chr17_73465915_73466489		chr11_51440570_51440970		chr3_130237345_130237745
	chr17_8256117_8256517					chr6_125408849_125409249				chr11_117280507_117280907	chr17_73886100_73886533		chr11_51449512_51449912		chr3_131663618_131664018
	chr17_8292262_8292662					chr6_128415887_128416287				chr11_117906589_117907273	chr17_76873896_76874335		chr11_54782078_54782478		chr3_132072008_132072408
	chr17_8690703_8691103					chr6_138945413_138945813				chr11_118080950_118081350	chr17_77280595_77281009		chr11_56878675_56879075		chr3_137452571_137452971
	chr17_8769245_8769645					chr6_147243943_147244343				chr11_118305350_118305750	chr17_77768207_77768637		chr11_57181625_57182025		chr3_139888158_139888558
	chr17_15802885_15803285					chr6_147255420_147255820				chr11_118373919_118374319	chr17_77848586_77849015		chr11_58102142_58102542		chr3_141209584_141209984
	chr17_15825960_15826360					chr6_150726586_150726986				chr11_118471290_118471690	chr17_77849044_77849637		chr11_58103573_58103973		chr3_143050542_143050942
	chr17_16131712_16132112					chr6_160392403_160392803				chr11_118544460_118544860	chr17_77951984_77952391		chr11_58368419_58368819		chr3_146263894_146264294
	chr17_17593956_17594356					chr6_160559829_160560229				chr11_119066951_119067351	chr17_78050280_78050701		chr11_59034995_59035395		chr3_146883900_146884300
	chr17_19363911_19364311					chr6_170437697_170438097				chr11_119720250_119720650	chr17_78155260_78155679		chr11_59237153_59237553		chr3_147972921_147973321
	chr17_21944652_21945052					chr6_170508212_170508612				chr11_119928268_119928668	chr18_3251908_3252386		chr11_59778533_59778933		chr3_150527645_150528045
	chr17_25299557_25299957					chr6_170550990_170551390				chr11_119940827_119941227	chr18_5227631_5228035		chr11_60271340_60271740		chr3_151928224_151928624
	chr17_27637594_27637994					chr7_1034740_1035140				chr11_120399706_120400106	chr18_9126353_9126795		chr11_60400111_60400511		chr3_152274731_152275131
	chr17_30236244_30236644					chr7_1918527_1918927				chr11_121438674_121439074	chr18_9839575_9840009		chr11_60430376_60430776		chr3_153085920_153086320
	chr17_30402329_30402729					chr7_2598648_2599048				chr11_122438053_122438453	chr18_11898135_11898539		chr11_60673837_60674237		chr3_153796764_153797164
	chr17_31385269_31385669					chr7_7155009_7155409				chr11_122859426_122859826	chr18_12938109_12938572		chr11_60860197_60860597		chr3_154176713_154177113
	chr17_31399228_31399628					chr7_12217101_12217501				chr11_123651229_123651629	chr18_13601610_13602020		chr11_60886214_60886614		chr3_156535990_156536390
	chr17_32158428_32158828					chr7_20476823_20477223				chr11_124093312_124093712	chr18_13716425_13716853		chr11_61316486_61316886		chr3_157660702_157661102
	chr17_32158925_32159325					chr7_27174456_27174856				chr11_124889591_124889991	chr18_17434481_17435281		chr11_61339972_61340372		chr3_161957690_161958090
	chr17_34654496_34654896					chr7_31750452_31750852				chr11_125262551_125262951	chr18_19286858_19287357		chr11_61436529_61436929		chr3_168924424_168924824
	chr17_35482696_35483096					chr7_45033101_45033501				chr11_125767655_125768055	chr18_31074787_31075213		chr11_61917019_61917419		chr3_171619399_171619799
	chr17_36939946_36940346					chr7_45927021_45927421				chr11_127414753_127415153	chr18_31178249_31178708		chr11_62021163_62021563		chr3_173192718_173193118
	chr17_37719927_37720327					chr7_45928169_45928569				chr11_129377427_129377827	chr18_31450825_31451284		chr11_62067219_62067619		chr3_173813830_173814230
	chr17_37924537_37924937					chr7_50325395_50325795				chr11_129444779_129445179	chr18_31963204_31964006		chr11_62080571_62080971		chr3_184413066_184413466
	chr17_38168988_38169388					chr7_56069106_56069506				chr11_133276810_133277210	chr18_45267374_45267816		chr11_62125687_62126087		chr3_185436936_185437336
	chr17_39206312_39206712					chr7_56402609_56403009				chr11_133277328_133277728	chr18_46067995_46068436		chr11_62146056_62146456		chr3_185773007_185773407
	chr17_39416711_39417111					chr7_61459525_61459925				chr11_133628471_133628871	chr18_46991969_46992411		chr11_62177186_62177586		chr3_190299505_190299905
	chr17_41724397_41724797					chr7_62678404_62678804				chr11_134114662_134115062	chr18_50049646_50050089		chr11_62202945_62203345		chr3_194888492_194888892
	chr17_42212001_42212401					chr7_63411523_63411923				chr12_542860_543260	chr18_53439780_53440191		chr11_62251545_62251945		chr3_196209824_196210224
	chr17_43805515_43805915					chr7_64833941_64834341				chr12_731617_732017	chr18_54705823_54706234		chr11_62285442_62285842		chr3_196217020_196217420
	chr17_43921082_43921482					chr7_84651905_84652305				chr12_970159_970559	chr18_58268735_58269265		chr11_62311229_62311629		chr3_198789564_198789964
	chr17_43979297_43979697					chr7_91601891_91602291				chr12_1513080_1513480	chr18_58921879_58922319		chr11_62315883_62316283		chr3_198869191_198869591
	chr17_44365333_44365733					chr7_97727325_97727725				chr12_1584586_1584986	chr18_66023735_66024406		chr11_62363439_62363839		chr4_225193_225593
	chr17_44822822_44823222					chr7_100530158_100530558				chr12_1776629_1777029	chr18_69965860_69966345		chr11_63027511_63027911		chr4_852874_853274
	chr17_45196320_45196720					chr7_100673996_100674396				chr12_2014312_2014712	chr18_70314189_70314645		chr11_63498429_63498829		chr4_949153_949553
	chr17_46246081_46246481					chr7_101129533_101129933				chr12_2337920_2338320	chr18_71496939_71497357		chr11_63510216_63510616		chr4_1400510_1400910
	chr17_52225165_52225565					chr7_105929613_105930013				chr12_2856467_2856867	chr18_72895559_72895975		chr11_63750783_63751183		chr4_1561858_1562258
	chr17_52556377_52556777					chr7_113363824_113364224				chr12_3108751_3109151	chr18_74929887_74930622		chr11_63792056_63792456		chr4_1756671_1757071
	chr17_52985881_52986281					chr7_117221251_117221651				chr12_3109454_3109854	chr18_75540272_75540979		chr11_63841439_63841839		chr4_2038734_2039134
	chr17_53293321_53293721					chr7_121571199_121571599				chr12_4222572_4222972	chr19_584372_584830		chr11_64248265_64248665		chr4_2276540_2276940
	chr17_55574577_55574977					chr7_127674745_127675145				chr12_6258050_6258450	chr19_883641_884073		chr11_64620050_64620450		chr4_3054522_3054922
	chr17_56607485_56607885					chr7_127745951_127746351				chr12_6511955_6512355	chr19_935120_935575		chr11_64637152_64637552		chr4_3459303_3459703
	chr17_57575715_57576115					chr7_138298959_138299359				chr12_6586732_6587132	chr19_1826965_1827399		chr11_64640844_64641244		chr4_3595020_3595420
	chr17_58812176_58812576					chr7_143746182_143746582				chr12_6593354_6593754	chr19_1846308_1846786		chr11_64895021_64895421		chr4_4467873_4468273
	chr17_58981095_58981495					chr7_150414785_150415185				chr12_6851801_6852201	chr19_2036271_2036680		chr11_65380917_65381317		chr4_5088947_5089347
	chr17_59583507_59583907					chr7_154190513_154190913				chr12_6852704_6853104	chr19_2233032_2233447		chr11_65383509_65383909		chr4_6331371_6331771
	chr17_59868783_59869183					chr7_154649209_154649609				chr12_7152735_7153135	chr19_3385998_3386433		chr11_65394705_65395105		chr4_6442772_6443172
	chr17_61757518_61757918					chr7_157636682_157637082				chr12_7483615_7484015	chr19_3713479_3714287		chr11_65412846_65413246		chr4_6613368_6613768
	chr17_61800883_61801283					chr7_157651745_157652145				chr12_7484024_7484424	chr19_3921929_3922535		chr11_65485394_65485794		chr4_6960873_6961273
	chr17_61894770_61895170					chr7_157846311_157846711				chr12_9162154_9162554	chr19_4133112_4133822		chr11_65526035_65526435		chr4_6963143_6963543
	chr17_66383680_66384080					chr8_35528_35928				chr12_9491547_9491947	chr19_4742296_4742775		chr11_65896343_65896743		chr4_6992652_6993052
	chr17_68736431_68736831					chr8_290063_290463				chr12_9858053_9858453	chr19_5090198_5090622		chr11_66763955_66764355		chr4_7134385_7134785
	chr17_68982130_68982530					chr8_741868_742268				chr12_10257231_10257631	chr19_5631355_5631918		chr11_66877225_66877625		chr4_7261281_7261681
	chr17_69804241_69804641					chr8_2025090_2025490				chr12_10287629_10288029	chr19_5671090_5671912		chr11_66933166_66933566		chr4_7473343_7473743
	chr17_70021608_70022008					chr8_4837474_4837874				chr12_10717896_10718296	chr19_6625836_6626300		chr11_66952248_66952648		chr4_7483469_7483869
	chr17_70222855_70223255					chr8_6695918_6696318				chr12_10766799_10767199	chr19_6753401_6753811		chr11_67007144_67007544		chr4_7845855_7846255
	chr17_70376170_70376570					chr8_11588109_11588509				chr12_11695038_11695438	chr19_7874505_7874988		chr11_67032062_67032462		chr4_8256225_8256625
	chr17_70768886_70769286					chr8_12492869_12493269				chr12_12394218_12394618	chr19_8211127_8211621		chr11_67164016_67164416		chr4_9622681_9623081
	chr17_71025993_71026393					chr8_13091489_13091889				chr12_12748721_12749121	chr19_8803778_8804184		chr11_67173485_67173885		chr4_13342272_13342672
	chr17_71537188_71537588					chr8_17149293_17149693				chr12_12769965_12770365	chr19_8804293_8804699		chr11_67614738_67615138		chr4_15737258_15737658
	chr17_71950602_71951002					chr8_19364275_19364675				chr12_13044478_13044878	chr19_9592676_9593114		chr11_67784510_67784910		chr4_37365189_37365589
	chr17_73049668_73050068					chr8_21255263_21255663				chr12_14283713_14284113	chr19_9646549_9646968		chr11_67961412_67961812		chr4_37772365_37772765
	chr17_73274924_73275324					chr8_22039189_22039589				chr12_14410011_14410411	chr19_9799314_9799742		chr11_68074477_68074877		chr4_47959769_47960169
	chr17_73305607_73306007					chr8_26363387_26363787				chr12_18931167_18931567	chr19_10166147_10166956		chr11_68940088_68940488		chr4_48550650_48551050
	chr17_73317497_73317897					chr8_27402262_27402662				chr12_19483472_19483872	chr19_10241947_10242379		chr11_69199100_69199500		chr4_53018786_53019186
	chr17_73509313_73509713					chr8_27527504_27527904				chr12_21701860_21702260	chr19_10375053_10375494		chr11_69726775_69727175		chr4_70209797_70210197
	chr17_73779842_73780242					chr8_29862087_29862487				chr12_22669188_22669588	chr19_10388213_10388933		chr11_69727600_69728000		chr4_72205526_72205926
	chr17_73985699_73986099					chr8_30132782_30133182				chr12_24946607_24947007	chr19_10399749_10400152		chr11_70486547_70486947		chr4_72490922_72491322
	chr17_74495815_74496215					chr8_54015701_54016101				chr12_25294997_25295397	chr19_10537793_10538202		chr11_70791577_70791977		chr4_74846975_74847375
	chr17_75857785_75858185					chr8_58284660_58285060				chr12_25430132_25430752	chr19_10784616_10785050		chr11_71188988_71189388		chr4_75584519_75584919
	chr17_76789173_76789573					chr8_58290077_58290477				chr12_27066567_27066967	chr19_11251598_11252028		chr11_71469334_71469734		chr4_77679959_77680359
	chr17_77672934_77673334					chr8_60066858_60067258				chr12_27754833_27755233	chr19_11896696_11897125		chr11_71501287_71501687		chr4_84460628_84461028
	chr17_77694511_77694911					chr8_75432659_75433059				chr12_31368175_31368575	chr19_13071188_13071648		chr11_72013578_72013978		chr4_87095801_87096201
	chr18_607933_608333					chr8_87424001_87424401				chr12_31877103_31877503	chr19_13122000_13122401		chr11_72110794_72111194		chr4_90976190_90976590
	chr18_1454425_1454825					chr8_97226724_97227124				chr12_40824514_40824914	chr19_13810800_13811213		chr11_72125359_72125759		chr4_100001240_100001640
	chr18_2984688_2985088					chr8_99505194_99505594				chr12_41148648_41149048	chr19_13818323_13818828		chr11_72573810_72574210		chr4_100982543_100982943
	chr18_3203392_3203792					chr8_105656535_105656935				chr12_42516011_42516411	chr19_14661353_14662101		chr11_72631292_72631692		chr4_108955789_108956189
	chr18_3583452_3583852					chr8_126512605_126513005				chr12_43960218_43960618	chr19_16421298_16421706		chr11_72702378_72702778		chr4_113620628_113621028
	chr18_3784625_3785025					chr8_128947202_128947602				chr12_44898041_44898441	chr19_16467765_16468334		chr11_73176567_73176967		chr4_120807405_120807805
	chr18_9867348_9867748					chr8_135549358_135549758				chr12_44948837_44949237	chr19_16868824_16869419		chr11_73559728_73560128		chr4_121970810_121971210
	chr18_12363005_12363405					chr8_138972299_138972699				chr12_45052611_45053011	chr19_17280947_17281517		chr11_73881844_73882244		chr4_138772702_138773102
	chr18_13299748_13300148					chr8_142209100_142209500				chr12_46385803_46386203	chr19_17308740_17309454		chr11_74531744_74532144		chr4_141498884_141499284
	chr18_13303237_13303637					chr8_142951596_142951996				chr12_46452954_46453354	chr19_17391470_17391936		chr11_74736662_74737062		chr4_144655039_144655439
	chr18_17520460_17520860					chr8_143091985_143092385				chr12_46622485_46622885	chr19_17494987_17495455		chr11_74758548_74758948		chr4_145046075_145046475
	chr18_18028029_18028429					chr8_144531851_144532251				chr12_47362067_47362467	chr19_17831300_17831900		chr11_74787963_74788363		chr4_154279315_154279715
	chr18_20748111_20748511					chr8_144702505_144702905				chr12_47532135_47532535	chr19_17995558_17996062		chr11_74951257_74951657		chr4_184399342_184399742
	chr18_31933180_31933580					chr8_144823278_144823678				chr12_47597923_47598323	chr19_18263257_18263724		chr11_74971738_74972138		chr4_186012782_186013182
	chr18_31964053_31964453					chr8_145012432_145012832				chr12_47636687_47637087	chr19_18346112_18346537		chr11_75463156_75463556		chr4_191015807_191016207
	chr18_33500940_33501340					chr8_145360147_145360547				chr12_47770241_47770641	chr19_18543315_18543716		chr11_75713759_75714159		chr5_1310022_1310422
	chr18_35139766_35140166					chr8_145798444_145798844				chr12_47867924_47868324	chr19_18891014_18891772		chr11_76018934_76019334		chr5_1592774_1593174
	chr18_35636604_35637004					chr9_3497680_3498080				chr12_47914496_47914896	chr19_19487748_19488225		chr11_76069159_76069559		chr5_2335490_2335890
	chr18_41520717_41521117					chr9_4929083_4929483				chr12_48557966_48558366	chr19_19748140_19748559		chr11_76084468_76084868		chr5_4887455_4887855
	chr18_41663016_41663416					chr9_21279878_21280278				chr12_48559483_48559883	chr19_32976544_32977384		chr11_76147547_76147947		chr5_7878180_7878580
	chr18_46205467_46205867					chr9_66195096_66195496				chr12_49080756_49081156	chr19_34863211_34863667		chr11_76471463_76471863		chr5_10492813_10493213
	chr18_50531571_50531971					chr9_66195609_66196009				chr12_49444292_49444692	chr19_36198617_36199025		chr11_77275012_77275412		chr5_10655111_10655511
	chr18_51410823_51411223					chr9_66196253_66196653				chr12_50003961_50004361	chr19_37588154_37588590		chr11_82290227_82290627		chr5_10815436_10815836
	chr18_58771281_58771681					chr9_66196793_66197193				chr12_50703692_50704092	chr19_39610868_39611298		chr11_82582179_82582579		chr5_30863291_30863691
	chr18_58843915_58844315					chr9_67869934_67870334				chr12_52101576_52101976	chr19_40940492_40941198		chr11_84075423_84075823		chr5_35395069_35395469
	chr18_59017639_59018039					chr9_67898558_67898958				chr12_52181410_52181810	chr19_41086296_41086794		chr11_85052736_85053136		chr5_39435014_39435414
	chr18_66471858_66472258					chr9_67945397_67945797				chr12_52407460_52407860	chr19_41092020_41092434		chr11_85550885_85551285		chr5_40088619_40089019
	chr18_72291993_72292393					chr9_74394556_74394956				chr12_52981001_52981401	chr19_41114153_41114694		chr11_85633178_85633578		chr5_45801444_45801844
	chr18_72631530_72631930					chr9_76881890_76882290				chr12_54652931_54653331	chr19_41177651_41178113		chr11_86021345_86021745		chr5_51662881_51663281
	chr18_72900505_72900905					chr9_91313993_91314393				chr12_54784058_54784458	chr19_41310444_41311059		chr11_87711168_87711568		chr5_53641810_53642210
	chr18_72974992_72975392					chr9_93055575_93055975				chr12_54938249_54938649	chr19_41322569_41322980		chr11_89595683_89596083		chr5_53717640_53718040
	chr18_75120214_75120614					chr9_94973400_94973800				chr12_54946578_54946978	chr19_41755823_41756265		chr11_93156861_93157261		chr5_55488789_55489189
	chr19_895122_895522					chr9_110657101_110657501				chr12_54979965_54980365	chr19_42099014_42099447		chr11_93501425_93501825		chr5_58897045_58897445
	chr19_2187655_2188055					chr9_112621135_112621535				chr12_55325870_55326270	chr19_42260967_42261658		chr11_93509580_93509980		chr5_67759761_67760161
	chr19_2503760_2504160					chr9_115379978_115380378				chr12_55432179_55432579	chr19_42650067_42650479		chr11_94166999_94167399		chr5_71558532_71558932
	chr19_2900941_2901341					chr9_116700798_116701198				chr12_55686798_55687198	chr19_44518359_44518796		chr11_94249465_94249865		chr5_71792216_71792616
	chr19_3134665_3135065					chr9_124019726_124020126				chr12_55792007_55792407	chr19_44618212_44618846		chr11_94299422_94299822		chr5_73686235_73686635
	chr19_3651480_3651880					chr9_127884790_127885190				chr12_55837925_55838325	chr19_45546001_45546458		chr11_95296691_95297091		chr5_75734085_75734485
	chr19_4104288_4104688					chr9_128181764_128182164				chr12_56139426_56139826	chr19_45614850_45615255		chr11_95900671_95901071		chr5_76027831_76028231
	chr19_4325667_4326067					chr9_128383992_128384392				chr12_56263288_56263688	chr19_46024520_46024974		chr11_106833646_106834046		chr5_77692073_77692473
	chr19_6839992_6840392					chr9_130828627_130829027				chr12_58275906_58276306	chr19_46318759_46319190		chr11_106941277_106941677		chr5_84791368_84791768
	chr19_7058197_7058597					chr9_132558806_132559206				chr12_61615043_61615443	chr19_46460080_46460495		chr11_107305091_107305491		chr5_88065866_88066266
	chr19_7301958_7302358					chr9_133713928_133714328				chr12_62523602_62524002	chr19_46525128_46525668		chr11_107843239_107843639		chr5_94602654_94603054
	chr19_7515585_7515985					chr9_134692584_134692984				chr12_63349564_63349964	chr19_46594900_46595313		chr11_109445327_109445727		chr5_94981704_94982104
	chr19_8475082_8475482					chr9_136388637_136389037				chr12_65948729_65949129	chr19_47055513_47055996		chr11_109488340_109488740		chr5_95245951_95246351
	chr19_9767762_9768162					chr9_136494906_136495306				chr12_66310783_66311183	chr19_47438549_47439381		chr11_110051378_110051778		chr5_96324724_96325124
	chr19_10574312_10574712					chr9_138687965_138688365				chr12_67267465_67267865	chr19_49146949_49147367		chr11_111462535_111462935		chr5_108952634_108953034
	chr19_10588721_10589121					chr9_138996241_138996641				chr12_67426013_67426413	chr19_49198741_49199161		chr11_112665522_112665922		chr5_113116793_113117193
	chr19_11355092_11355492					chr9_139054687_139055087				chr12_67487830_67488230	chr19_50703948_50704395		chr11_113584289_113584689		chr5_121489936_121490336
	chr19_11449995_11450395					chr9_139322043_139322443				chr12_68923271_68923671	chr19_50710211_50710642		chr11_113776313_113776713		chr5_122453255_122453655
	chr19_12857978_12858378					chrMT_0_341				chr12_75476674_75477074	chr19_50986092_50986501		chr11_113906390_113906790		chr5_131360298_131360698
	chr19_13762130_13762530					chrMT_3495_3895				chr12_76843379_76843779	chr19_51058098_51058631		chr11_116163780_116164180		chr5_131786206_131786606
	chr19_14567612_14568012					chrMT_4266_4666				chr12_81603570_81603970	chr19_51097614_51098149		chr11_116519986_116520386		chr5_132126040_132126440
	chr19_15816263_15816663					chrMT_4722_5122				chr12_84386543_84386943	chr19_51795873_51796329		chr11_116608375_116608775		chr5_133148541_133148941
	chr19_16238357_16238757					chrMT_5165_5565				chr12_84387410_84387810	chr19_51834783_51835201		chr11_117317907_117318307		chr5_133300187_133300587
	chr19_18345631_18346031					chrMT_5827_6443				chr12_92489357_92489757	chr19_51918177_51918583		chr11_117322756_117323156		chr5_134380564_134380964
	chr19_19837352_19837752					chrMT_7034_7434				chr12_92595584_92595984	chr19_52422045_52422511		chr11_117735282_117735682		chr5_138626140_138626540
	chr19_20750588_20750988					chrMT_7687_8087				chr12_93377346_93377746	chr19_52451379_52451845		chr11_117791624_117792024		chr5_139134811_139135211
	chr19_23369963_23370363					chrMT_8514_8914				chr12_94836350_94836750	chr19_52544191_52544663		chr11_117948133_117948533		chr5_141467399_141467799
	chr19_24061477_24061877					chrX_356671_357071				chr12_95038575_95038975	chr19_54638409_54639200		chr11_118443454_118443854		chr5_149386544_149386944
	chr19_24317835_24318235					chrX_417867_418267				chr12_95039047_95039447	chr19_54722684_54723123		chr11_118460603_118461003		chr5_149639790_149640190
	chr19_40403231_40403631					chrX_605482_605882				chr12_95082328_95082728	chr19_55062199_55062764		chr11_118477851_118478251		chr5_151783478_151783878
	chr19_42098554_42098954					chrX_2624583_2624983				chr12_95111942_95112342	chr19_55182173_55182573		chr11_118497055_118497455		chr5_154194634_154195034
	chr19_43847263_43847663					chrX_8655169_8655569				chr12_97421258_97421658	chr19_56303223_56303741		chr11_118506654_118507054		chr5_156289523_156289923
	chr19_44326492_44326892					chrX_20447284_20447684				chr12_101037790_101038190	chr19_56562480_56563356		chr11_119198989_119199389		chr5_162785737_162786137
	chr19_45568703_45569103					chrX_30716818_30717218				chr12_102759165_102759565	chr19_56766124_56766534		chr11_119600802_119601202		chr5_168451172_168451572
	chr19_46625611_46626011					chrX_30734346_30734746				chr12_102848118_102848518	chr19_58298252_58298973		chr11_122073634_122074034		chr5_169045842_169046242
	chr19_46630222_46630622					chrX_39892781_39893181				chr12_102982231_102982631	chr19_58749169_58749627		chr11_123997752_123998152		chr5_170119244_170119644
	chr19_47394145_47394545					chrX_56048785_56049185				chr12_103205025_103205425	chr19_59310393_59311041		chr11_124134661_124135061		chr5_170842992_170843392
	chr19_47479292_47479692					chrX_65142608_65143008				chr12_103374553_103374953	chr19_59385381_59386099		chr11_124251324_124251724		chr5_170885899_170886299
	chr19_47512541_47512941					chrX_65155030_65155430				chr12_106011474_106011874	chr19_60245060_60245658		chr11_124295846_124296246		chr5_171503926_171504326
	chr19_50634873_50635273					chrX_65887938_65888338				chr12_106246581_106246981	chr19_60419549_60419954		chr11_124967410_124967810		chr5_171931027_171931427
	chr19_50687994_50688394					chrX_114910890_114911290				chr12_106603555_106603955	chr19_60454855_60455290		chr11_125643819_125644219		chr5_172048460_172048860
	chr19_52436963_52437363					chrX_122461680_122462080				chr12_107281019_107281419	chr19_60483113_60483552		chr11_125812018_125812418		chr5_173220150_173220550
	chr19_53640324_53640724					chrX_129133662_129134062				chr12_107551620_107552020	chr19_61283704_61284342		chr11_125812529_125812929		chr5_176354446_176354846
	chr19_53863930_53864330					chrX_148392975_148393375				chr12_107552333_107552733	chr19_61323469_61324084		chr11_125855774_125856174		chr5_179494758_179495158
	chr19_54017296_54017696					chrX_154880360_154880760				chr12_107614324_107614724	chr19_61517822_61518237		chr11_128070968_128071368		chr6_285910_286310
	chr19_54068508_54068908					chrY_7844314_7844714				chr12_108556304_108556704	chr19_61770460_61771001		chr11_129936482_129936882		chr6_3564527_3564927
	chr19_54344180_54344580					chrY_7913067_7913467				chr12_108921383_108921783	chr19_62566315_62566768		chr11_130028872_130029272		chr6_6855114_6855514
	chr19_54871573_54871973					chrY_7933803_7934203				chr12_109203246_109203646	chr19_62762842_62763266		chr11_131055303_131055703		chr6_14379277_14379677
	chr19_56761761_56762161					chrY_7936848_7937248				chr12_109390866_109391266	chr19_62972653_62973092		chr11_133599485_133599885		chr6_14585017_14585417
	chr19_57334766_57335166					chrY_9238092_9238492				chr12_109664870_109665461	chr19_63358134_63358636		chr11_133940526_133940926		chr6_14742487_14742887
	chr19_57385184_57385584					chrY_9399259_9399659				chr12_109810182_109810582	chr19_63481638_63482091		chr11_133958479_133958879		chr6_14842833_14843233
	chr19_58967982_58968382					chrY_54694474_54694874				chr12_110281711_110282111	chr19_63508180_63508719		chr12_368556_368956		chr6_15603487_15603887
	chr19_59215150_59215550					chrY_54701211_54701611				chr12_110357890_110358290	chr19_63565465_63565888		chr12_589657_590057		chr6_15685255_15685655
	chr19_60469502_60469902					chrY_54717298_54717698				chr12_110360703_110361103	chr19_63583738_63584151		chr12_595075_595475		chr6_16378455_16378855
	chr19_60542659_60543059					chrY_54732727_54733127				chr12_111047516_111047916	chr19_63589791_63590569		chr12_1452918_1453318		chr6_21561465_21561865
	chr19_60679630_60680030									chr12_111340886_111341286	chr19_63761775_63762396		chr12_2285429_2285829		chr6_25492282_25492682
	chr19_60730874_60731274									chr12_112280591_112280991	chr19_63762660_63763114		chr12_2718522_2718922		chr6_27849647_27850047
	chr19_61524423_61524823									chr12_115281207_115281607	chr19_63765900_63766344		chr12_3731694_3732094		chr6_27966280_27966680
	chr2_1940158_1940558									chr12_115846712_115847112	chr19_63776476_63776880		chr12_3852668_3853068		chr6_34169223_34169623
	chr2_2311624_2312024									chr12_117295202_117295602	chr2_1972896_1973523		chr12_4552111_4552511		chr6_35550222_35550622
	chr2_3780499_3780899									chr12_117298337_117298737	chr2_1978655_1979076		chr12_6118257_6118657		chr6_36825897_36826297
	chr2_4028435_4028835									chr12_119417932_119418332	chr2_3501614_3502090		chr12_6321345_6321745		chr6_37056507_37056907
	chr2_6951422_6951822									chr12_119632109_119632509	chr2_3583526_3584264		chr12_6402976_6403376		chr6_39415936_39416336
	chr2_6984859_6985259									chr12_120132181_120132581	chr2_3600419_3600838		chr12_6430783_6431183		chr6_42174975_42175375
	chr2_8673340_8673740									chr12_120548498_120548898	chr2_8361082_8361505		chr12_6441268_6441668		chr6_42355177_42355577
	chr2_10079255_10079655									chr12_120717247_120717647	chr2_8392568_8392983		chr12_6472569_6472969		chr6_43816218_43816618
	chr2_10369413_10369813									chr12_120761818_120762218	chr2_10889893_10890299		chr12_6519936_6520336		chr6_49712357_49712757
	chr2_10370159_10370559									chr12_122093893_122094293	chr2_20488053_20488471		chr12_6797270_6797670		chr6_56950359_56950759
	chr2_11801677_11802077									chr12_122762545_122762945	chr2_24003317_24003893		chr12_6941390_6941790		chr6_58885794_58886194
	chr2_12572334_12572734									chr12_123023284_123023684	chr2_24123594_24124169		chr12_7977145_7977545		chr6_71593004_71593404
	chr2_15389489_15389889									chr12_123143651_123144051	chr2_24869253_24869654		chr12_8125885_8126285		chr6_74466151_74466551
	chr2_15648987_15649387									chr12_123482878_123483278	chr2_26548202_26548685		chr12_8993381_8993781		chr6_76972180_76972580
	chr2_17177775_17178175									chr12_123948907_123949307	chr2_27446542_27447146		chr12_10111781_10112181		chr6_79410473_79410873
	chr2_19965026_19965426									chr12_123957185_123957585	chr2_27485872_27486279		chr12_10657262_10657662		chr6_80370945_80371345
	chr2_25050151_25050551									chr12_123964987_123965387	chr2_28827805_28828382		chr12_11214845_11215245		chr6_88523291_88523691
	chr2_25298876_25299276									chr12_123971771_123972171	chr2_28946478_28946897		chr12_11544779_11545179		chr6_90595726_90596126
	chr2_25992588_25992988									chr12_124045070_124045470	chr2_32089387_32089865		chr12_11553476_11553876		chr6_101002663_101003063
	chr2_26320245_26320645									chr12_127873841_127874241	chr2_37312032_37312492		chr12_12401125_12401525		chr6_108656315_108656715
	chr2_26822116_26822516									chr12_129105116_129105516	chr2_37792023_37792508		chr12_12566124_12566524		chr6_119990111_119990511
	chr2_29952538_29952938									chr12_129922241_129922641	chr2_38005958_38006376		chr12_12831010_12831410		chr6_124325425_124325825
	chr2_30367053_30367453									chr12_130007779_130008179	chr2_39861486_39862046		chr12_13142235_13142635		chr6_126192202_126192602
	chr2_32670666_32671066									chr12_130659520_130659920	chr2_43299460_43300865		chr12_14814368_14814768		chr6_129771352_129771752
	chr2_33290755_33291155									chr12_130677579_130677979	chr2_44441943_44442703		chr12_14992922_14993322		chr6_130876557_130876957
	chr2_37054010_37054410									chr12_130698135_130698535	chr2_46697622_46698092		chr12_20621234_20621634		chr6_132876044_132876444
	chr2_38460993_38461393									chr12_130733128_130733528	chr2_48394828_48395530		chr12_21545370_21545770		chr6_133076170_133076570
	chr2_39201841_39202241									chr12_131206943_131207343	chr2_55774283_55774731		chr12_21545820_21546220		chr6_134995784_134996184
	chr2_39230769_39231169									chr12_131516503_131516903	chr2_60520065_60520536		chr12_22090273_22090673		chr6_135472981_135473381
	chr2_42002774_42003174									chr12_131563705_131564105	chr2_60826438_60826888		chr12_22394470_22394870		chr6_137100680_137101080
	chr2_42832834_42833234									chr12_131575790_131576190	chr2_61844900_61845342		chr12_25429676_25430076		chr6_137323629_137324029
	chr2_42993873_42994273									chr12_131851983_131852383	chr2_63669363_63669767		chr12_26982040_26982440		chr6_138085578_138085978
	chr2_43008074_43008474									chr12_131974058_131974641	chr2_64604680_64605124		chr12_27058512_27058912		chr6_139392387_139392787
	chr2_43211587_43211987									chr12_132216978_132217378	chr2_65026839_65027242		chr12_27288085_27288485		chr6_143527375_143527775
	chr2_43230256_43230656									chr13_19036996_19037396	chr2_69724294_69725087		chr12_28070941_28071341		chr6_144769600_144770000
	chr2_43271193_43271593									chr13_19073845_19074245	chr2_69910046_69910542		chr12_28141400_28141800		chr6_147277437_147277837
	chr2_43412079_43412479									chr13_19105734_19106134	chr2_70027179_70027618		chr12_29571475_29571875		chr6_149503363_149503763
	chr2_43507071_43507471									chr13_19865120_19865520	chr2_70167447_70167874		chr12_34066432_34066832		chr6_155557046_155557446
	chr2_45343746_45344146									chr13_19865651_19866051	chr2_70204698_70205121		chr12_34722825_34723225		chr6_160322898_160323298
	chr2_47987145_47987545									chr13_19884046_19884446	chr2_70271188_70272045		chr12_34725633_34726033		chr6_161567274_161567674
	chr2_48532755_48533155									chr13_20245184_20245584	chr2_74007245_74007662		chr12_36302477_36302877		chr6_163715669_163716069
	chr2_55079758_55080158									chr13_20533664_20534064	chr2_74502020_74502457		chr12_36996587_36996987		chr6_166401142_166401542
	chr2_58838607_58839007									chr13_22406247_22406647	chr2_74553155_74553561		chr12_37584886_37585286		chr6_167671520_167671920
	chr2_58981285_58981685									chr13_22938331_22938731	chr2_74610220_74610645		chr12_37586675_37587075		chr6_167734001_167734401
	chr2_60669771_60670171									chr13_23030744_23031144	chr2_85408374_85409137		chr12_40917531_40917931		chr6_168412247_168412647
	chr2_61818466_61818866									chr13_23513060_23513460	chr2_85486215_85486641		chr12_41006008_41006408		chr6_168619035_168619435
	chr2_68201628_68202028									chr13_23632519_23632919	chr2_86117054_86117526		chr12_43474391_43474791		chr6_169936600_169937000
	chr2_68216070_68216470									chr13_23828972_23829372	chr2_86118946_86119437		chr12_43895842_43896242		chr6_170309873_170310273
	chr2_68433349_68433749									chr13_24154160_24154560	chr2_86275602_86276320		chr12_44407604_44408004		chr6_170528193_170528593
	chr2_69879508_69879908									chr13_24156002_24156402	chr2_88771999_88772451		chr12_44671821_44672221		chr7_1018415_1018815
	chr2_71307514_71307914									chr13_24181402_24181802	chr2_95024267_95024735		chr12_44913524_44913924		chr7_1684145_1684545
	chr2_74223027_74223427									chr13_26029662_26030062	chr2_96295431_96295879		chr12_45765788_45766188		chr7_2517565_2517965
	chr2_74243599_74243999									chr13_26073764_26074164	chr2_96334739_96335254		chr12_46785927_46786327		chr7_2601659_2602059
	chr2_74279660_74280060									chr13_26091456_26091856	chr2_96566463_96566866		chr12_46848783_46849183		chr7_4751066_4751466
	chr2_74471769_74472169									chr13_26445456_26445856	chr2_97852299_97852856		chr12_47637298_47637698		chr7_4807051_4807451
	chr2_74929863_74930263									chr13_26456030_26456430	chr2_97853348_97853780		chr12_47723861_47724261		chr7_5508266_5508666
	chr2_86002313_86002713									chr13_26525321_26525721	chr2_98591124_98591664		chr12_47944609_47945009		chr7_5564490_5564890
	chr2_86888930_86889330									chr13_26922476_26922876	chr2_100984851_100985352		chr12_48247771_48248171		chr7_6030138_6030538
	chr2_90963784_90964184									chr13_27092695_27093095	chr2_101206709_101207148		chr12_48343005_48343405		chr7_6038337_6038737
	chr2_91631174_91631574									chr13_27819894_27820294	chr2_105320216_105320699		chr12_48385574_48385974		chr7_6163749_6164149
	chr2_91650286_91650686									chr13_28003777_28004177	chr2_107677490_107677997		chr12_48527208_48527608		chr7_6235059_6235459
	chr2_91667461_91667861									chr13_28963080_28963480	chr2_112172903_112173326		chr12_48605436_48605836		chr7_10713670_10714070
	chr2_97749461_97749861									chr13_28963869_28964269	chr2_113016269_113016681		chr12_48705549_48705949		chr7_11679313_11679713
	chr2_99048853_99049253									chr13_29067516_29067916	chr2_113647763_113648184		chr12_49852689_49853089		chr7_12358000_12358400
	chr2_99999056_99999456									chr13_29894327_29894727	chr2_114230575_114231022		chr12_49918671_49919071		chr7_13634816_13635216
	chr2_102374449_102374849									chr13_30146228_30146628	chr2_114360484_114360899		chr12_50001003_50001403		chr7_16590302_16590702
	chr2_106161691_106162091									chr13_30209678_30210078	chr2_118562140_118562578		chr12_50006846_50007246		chr7_19471991_19472391
	chr2_106525550_106525950									chr13_30314815_30315215	chr2_120233405_120233996		chr12_51361536_51361936		chr7_21778015_21778415
	chr2_112107714_112108114									chr13_30315891_30316291	chr2_120583203_120583624		chr12_51420031_51420431		chr7_31053677_31054077
	chr2_112661855_112662255									chr13_30634327_30634727	chr2_120727097_120727569		chr12_51421472_51421872		chr7_31084648_31085048
	chr2_113140914_113141314									chr13_30671779_30672179	chr2_127131870_127132278		chr12_51686044_51686444		chr7_33889509_33889909
	chr2_122070392_122070792									chr13_31454646_31455046	chr2_128175193_128175633		chr12_51783934_51784334		chr7_36198330_36198730
	chr2_122473340_122473740									chr13_32058273_32058673	chr2_129208627_129209252		chr12_51975376_51975776		chr7_36306215_36306615
	chr2_124124495_124124895									chr13_34414050_34414450	chr2_130816544_130817070		chr12_51979576_51979976		chr7_37436683_37437083
	chr2_127135776_127136176									chr13_35769788_35770188	chr2_130846436_130846928		chr12_52001454_52001854		chr7_37537335_37537735
	chr2_127554508_127554908									chr13_36291125_36291525	chr2_135392551_135392981		chr12_52188587_52188987		chr7_38221901_38222301
	chr2_129906686_129907086									chr13_40261294_40261694	chr2_136215407_136215879		chr12_52437107_52437507		chr7_45574789_45575189
	chr2_132752133_132752533									chr13_40666506_40666906	chr2_136482184_136482613		chr12_52868908_52869308		chr7_48464810_48465210
	chr2_136712645_136713045									chr13_40783100_40783500	chr2_148494558_148495164		chr12_52961054_52961454		chr7_50390918_50391318
	chr2_144625421_144625821									chr13_42020775_42021175	chr2_152740328_152741027		chr12_53177490_53177890		chr7_56142379_56142779
	chr2_145054670_145055070									chr13_42846769_42847169	chr2_156898541_156899542		chr12_53229234_53229634		chr7_57705214_57705614
	chr2_158476003_158476403									chr13_43731208_43731608	chr2_170148897_170149306		chr12_54395926_54396326		chr7_64042782_64043182
	chr2_159700217_159700617									chr13_44315537_44315937	chr2_170389478_170389879		chr12_54509584_54509984		chr7_64476044_64476444
	chr2_159716857_159717257									chr13_45648923_45649323	chr2_172251957_172252399		chr12_54687263_54687663		chr7_64971763_64972163
	chr2_159829842_159830242									chr13_45651707_45652107	chr2_177836324_177836777		chr12_54795937_54796337		chr7_66368066_66368466
	chr2_160366728_160367128									chr13_47775654_47776054	chr2_178125485_178126204		chr12_54806167_54806567		chr7_72802321_72802721
	chr2_169250727_169251127									chr13_48034410_48034810	chr2_178191487_178192192		chr12_54901841_54902241		chr7_73081681_73082081
	chr2_169671566_169671966									chr13_48448417_48448817	chr2_182029561_182029979		chr12_54904195_54904595		chr7_73405789_73406189
	chr2_170707836_170708236									chr13_48692391_48692791	chr2_187058808_187059386		chr12_55245541_55245941		chr7_73509143_73509543
	chr2_170719767_170720167									chr13_49264681_49265081	chr2_190357272_190357707		chr12_55309031_55309431		chr7_75333944_75334344
	chr2_171651511_171651911									chr13_49595977_49596377	chr2_191587043_191587527		chr12_55310275_55310675		chr7_75826880_75827280
	chr2_172930330_172930730									chr13_50156558_50156958	chr2_192501086_192501505		chr12_55405222_55405622		chr7_75886520_75886920
	chr2_173086817_173087217									chr13_50382589_50382989	chr2_196784193_196784594		chr12_55671670_55672070		chr7_89901259_89901659
	chr2_173504486_173504886									chr13_50384067_50384467	chr2_196813147_196813559		chr12_56115383_56115783		chr7_90994788_90995188
	chr2_174271075_174271475									chr13_50694028_50694428	chr2_198007858_198008334		chr12_56167827_56168227		chr7_93411914_93412314
	chr2_174783815_174784215									chr13_51927412_51927812	chr2_198088561_198089059		chr12_56199900_56200300		chr7_97600351_97600751
	chr2_175032842_175033242									chr13_52124681_52125081	chr2_201098786_201099238		chr12_56421068_56421468		chr7_98171133_98171533
	chr2_177387709_177388109									chr13_59868463_59868863	chr2_201689538_201689957		chr12_56526608_56527008		chr7_101044458_101044858
	chr2_177583131_177583531									chr13_73608195_73608595	chr2_204683176_204683606		chr12_62578098_62578498		chr7_101848240_101848640
	chr2_177922338_177922738									chr13_79339402_79339802	chr2_206732344_206732744		chr12_63084088_63084488		chr7_104280511_104280911
	chr2_177922809_177923209									chr13_85732710_85733110	chr2_210575266_210575723		chr12_63506358_63506758		chr7_105083141_105083541
	chr2_177923642_177924042									chr13_86574349_86574749	chr2_216985474_216985913		chr12_63612084_63612484		chr7_105996638_105997038
	chr2_177924120_177924520									chr13_88370176_88370576	chr2_217048244_217048692		chr12_63849393_63849793		chr7_106414255_106414655
	chr2_182363627_182364027									chr13_93689403_93689803	chr2_218789802_218790304		chr12_64810591_64810991		chr7_111584374_111584774
	chr2_182378641_182379041									chr13_94693513_94693913	chr2_218940541_218941240		chr12_64869070_64869470		chr7_116635471_116635871
	chr2_182465570_182465970									chr13_96817346_96817746	chr2_219465610_219466041		chr12_66217346_66217746		chr7_117179091_117179491
	chr2_190089479_190089879									chr13_98887224_98887624	chr2_219818193_219818606		chr12_67020627_67021027		chr7_125102917_125103317
	chr2_191107356_191107756									chr13_99056791_99057191	chr2_220170490_220170973		chr12_67366724_67367124		chr7_127636973_127637373
	chr2_191162924_191163324									chr13_102047111_102047511	chr2_224598714_224599337		chr12_68039569_68039969		chr7_128865828_128866228
	chr2_195990945_195991345									chr13_102229781_102230181	chr2_227897917_227898389		chr12_68150218_68150618		chr7_128895903_128896303
	chr2_196832747_196833147									chr13_109185786_109186186	chr2_231014489_231014894		chr12_68548741_68549141		chr7_129196144_129196544
	chr2_197382310_197382710									chr13_109236712_109237112	chr2_231233562_231234033		chr12_69325846_69326246		chr7_129764913_129765313
	chr2_198866234_198866634									chr13_109493450_109493850	chr2_231935074_231935478		chr12_70519567_70519967		chr7_131499780_131500180
	chr2_201286084_201286484									chr13_109588389_109588789	chr2_232118423_232118829		chr12_71752458_71752858		chr7_131623040_131623440
	chr2_201731207_201731607									chr13_109835621_109836021	chr2_232354039_232354749		chr12_71816393_71816793		chr7_131745699_131746099
	chr2_201755850_201756250									chr13_109836077_109836477	chr2_232534231_232534904		chr12_73217669_73218069		chr7_131754815_131755215
	chr2_202360426_202360826									chr13_111071475_111071875	chr2_233123382_233124277		chr12_74191449_74191849		chr7_131888266_131888666
	chr2_202453869_202454269									chr13_111071933_111072333	chr2_235261204_235262013		chr12_79609989_79610389		chr7_132038956_132039356
	chr2_205662948_205663348									chr13_112290296_112290696	chr2_238008305_238008729		chr12_79770565_79770965		chr7_134201169_134201569
	chr2_209114938_209115338									chr13_112631459_112631859	chr2_239059893_239060494		chr12_87352183_87352583		chr7_134996551_134996951
	chr2_210560967_210561367									chr13_112631915_112632315	chr2_239854025_239854432		chr12_87937431_87937831		chr7_136225782_136226182
	chr2_216366567_216366967									chr13_112707605_112708005	chr2_240230444_240230913		chr12_88270446_88270846		chr7_139157389_139157789
	chr2_216966437_216966837									chr13_112999214_112999614	chr2_241174202_241174662		chr12_88443829_88444229		chr7_139259283_139259683
	chr2_217681602_217682002									chr13_113083355_113083755	chr2_241199911_241200345		chr12_91063567_91063967		chr7_139766130_139766530
	chr2_220094133_220094533									chr13_113636099_113636499	chr2_241690210_241690656		chr12_92359661_92360061		chr7_140235896_140236296
	chr2_225492366_225492766									chr13_113932069_113932469	chr2_242433417_242434093		chr12_92595056_92595456		chr7_140498281_140498681
	chr2_227345654_227346054									chr13_114064849_114065249	chr20_1363510_1363970		chr12_94391790_94392190		chr7_141819609_141820009
	chr2_227554673_227555073									chr14_19843781_19844181	chr20_2399251_2399656		chr12_94440566_94440966		chr7_142246371_142246771
	chr2_230169739_230170139									chr14_19999206_19999606	chr20_2592650_2593072		chr12_94860621_94861021		chr7_142797030_142797430
	chr2_230494798_230495198									chr14_20338216_20338616	chr20_2974116_2974878		chr12_94861224_94861624		chr7_142918119_142918519
	chr2_231578358_231578758									chr14_20509401_20509801	chr20_3966534_3967009		chr12_94884126_94884526		chr7_148178533_148178933
	chr2_231853806_231854206									chr14_20838802_20839202	chr20_5878936_5879389		chr12_95020969_95021369		chr7_148399059_148399459
	chr2_232152488_232152888									chr14_20923152_20923552	chr20_10440193_10440599		chr12_97421760_97422160		chr7_149061279_149061679
	chr2_233114191_233114591									chr14_21384269_21384669	chr20_18216665_18217350		chr12_99184867_99185267		chr7_149144359_149144759
	chr2_233628322_233628722									chr14_22468167_22468567	chr20_18435885_18436393		chr12_101398351_101398751		chr7_150129558_150129958
	chr2_233664457_233664857									chr14_23492506_23492906	chr20_19980964_19981432		chr12_102624609_102625009		chr7_150449280_150449680
	chr2_238074336_238074736									chr14_23755009_23755409	chr20_23278774_23279564		chr12_102643291_102643691		chr7_150942262_150942662
	chr2_239059467_239059867									chr14_23849694_23850094	chr20_23290215_23290693		chr12_102823604_102824004		chr7_153419555_153419955
	chr2_242455010_242455410									chr14_23868785_23869185	chr20_23566396_23566837		chr12_102847697_102848097		chr7_155704632_155705032
	chr2_242455609_242456009									chr14_23871186_23871586	chr20_24921149_24921694		chr12_102874906_102875306		chr7_155723386_155723786
	chr20_1452719_1453119									chr14_23934681_23935081	chr20_31783520_31784140		chr12_103206566_103206966		chr7_155926278_155926678
	chr20_2729404_2729804									chr14_25738684_25739084	chr20_31862425_31862887		chr12_103289978_103290378		chr7_158820736_158821136
	chr20_3283366_3283766									chr14_34273907_34274307	chr20_32728512_32728953		chr12_104153959_104154359		chr8_966745_967145
	chr20_5963370_5963770									chr14_34521266_34521666	chr20_33328698_33329143		chr12_105691810_105692210		chr8_1189293_1189693
	chr20_8301512_8301912									chr14_34661287_34661687	chr20_33542043_33542451		chr12_106679065_106679465		chr8_1385147_1385547
	chr20_9933566_9933966									chr14_34943448_34943848	chr20_34102110_34102630		chr12_107479156_107479556		chr8_4492146_4492546
	chr20_10426893_10427293									chr14_35365016_35365416	chr20_34667181_34667603		chr12_107691329_107691729		chr8_10113601_10114001
	chr20_17611380_17611780									chr14_38805875_38806275	chr20_35351254_35351709		chr12_107777036_107777436		chr8_10504277_10504677
	chr20_17724378_17724778									chr14_38971710_38972110	chr20_36497236_36497649		chr12_107831880_107832280		chr8_10621393_10621793
	chr20_17728489_17728889									chr14_41586391_41586791	chr20_41814543_41814957		chr12_107943000_107943400		chr8_11350217_11350617
	chr20_19263330_19263730									chr14_44792324_44792724	chr20_42947479_42947945		chr12_108383326_108383726		chr8_18024432_18024832
	chr20_19790110_19790510									chr14_49135310_49135710	chr20_43028341_43028787		chr12_108822293_108822693		chr8_20411679_20412079
	chr20_20566675_20567075									chr14_49157102_49157502	chr20_43477813_43478308		chr12_108918419_108918819		chr8_22042844_22043244
	chr20_20594236_20594636									chr14_49229501_49229901	chr20_44034215_44034665		chr12_109226430_109226830		chr8_22141907_22142307
	chr20_20689841_20690241									chr14_49404646_49405046	chr20_44067177_44067617		chr12_109271924_109272324		chr8_22586471_22586871
	chr20_21468359_21468759									chr14_49652882_49653282	chr20_44268057_44268514		chr12_109372359_109372759		chr8_27636173_27636573
	chr20_24558300_24558700									chr14_49840551_49840951	chr20_44426273_44426710		chr12_109423573_109423973		chr8_28664220_28664620
	chr20_26266287_26266687									chr14_50391010_50391410	chr20_45419365_45420034		chr12_110321981_110322381		chr8_33522589_33522989
	chr20_28251299_28251699									chr14_52228684_52229084	chr20_46772041_46772451		chr12_111291005_111291405		chr8_40728676_40729076
	chr20_29283043_29283443									chr14_52266215_52266615	chr20_47373653_47374102		chr12_111331208_111331608		chr8_41744489_41744889
	chr20_29289122_29289522									chr14_52327703_52328103	chr20_48196825_48197237		chr12_111331611_111332011		chr8_41757183_41757583
	chr20_29290462_29290862									chr14_52689544_52689944	chr20_48979245_48979753		chr12_111922624_111923024		chr8_47208863_47209263
	chr20_29293476_29293876									chr14_54310410_54310810	chr20_48981207_48981950		chr12_112888355_112888755		chr8_47211843_47212243
	chr20_29294560_29294960									chr14_54563450_54563850	chr20_49008593_49009239		chr12_112895560_112895960		chr8_47946026_47946426
	chr20_29296330_29296730									chr14_54661919_54662319	chr20_52128191_52128623		chr12_114499686_114500086		chr8_48334421_48334821
	chr20_29624209_29624609									chr14_54807531_54807931	chr20_54476833_54477267		chr12_115297895_115298295		chr8_49645978_49646378
	chr20_30337146_30337546									chr14_54808377_54808777	chr20_60611200_60611662		chr12_115610106_115610506		chr8_56533500_56533900
	chr20_30589666_30590066									chr14_55732188_55732588	chr20_61754921_61755345		chr12_115660315_115660715		chr8_57615331_57615731
	chr20_30693786_30694186									chr14_55895723_55896123	chr20_61759885_61760298		chr12_115832896_115833296		chr8_58335908_58336308
	chr20_30947964_30948364									chr14_56115781_56116462	chr20_61965886_61966287		chr12_115992369_115992769		chr8_64222018_64222418
	chr20_32764815_32765215									chr14_57781116_57781516	chr20_62082604_62083087		chr12_116047968_116048368		chr8_69360537_69360937
	chr20_32939998_32940398									chr14_59020180_59020580	chr21_25901467_25901916		chr12_116048664_116049064		chr8_72737829_72738229
	chr20_33793592_33793992									chr14_59455598_59455998	chr21_29179138_29179757		chr12_116716558_116716958		chr8_73796966_73797366
	chr20_35401064_35401464									chr14_64210278_64210678	chr21_29286842_29287258		chr12_116938672_116939072		chr8_76252279_76252679
	chr20_35774404_35774804									chr14_64632781_64633181	chr21_29318558_29319081		chr12_118993845_118994245		chr8_78247815_78248215
	chr20_36435499_36435899									chr14_64638819_64639219	chr21_32906565_32907218		chr12_119038857_119039257		chr8_84665280_84665680
	chr20_36714993_36715393									chr14_64948844_64949244	chr21_33021728_33022383		chr12_119239345_119239745		chr8_95606517_95606917
	chr20_39096285_39096685									chr14_65327892_65328292	chr21_33785473_33785966		chr12_119345221_119345621		chr8_119240537_119240937
	chr20_43952101_43952501									chr14_66044212_66044612	chr21_34242770_34243225		chr12_119359937_119360337		chr8_121147311_121147711
	chr20_44015740_44016140									chr14_67524127_67524527	chr21_35258908_35259325		chr12_119503391_119503791		chr8_125735128_125735528
	chr20_45427115_45427515									chr14_68435850_68436250	chr21_36614122_36614574		chr12_120119090_120119490		chr8_125830699_125831099
	chr20_46713678_46714078									chr14_69147724_69148124	chr21_37561576_37562374		chr12_120551996_120552396		chr8_125924190_125924590
	chr20_46850012_46850412									chr14_69304199_69304599	chr21_39155757_39156207		chr12_120725503_120725903		chr8_135595278_135595678
	chr20_47296180_47296580									chr14_72071945_72072345	chr21_39606081_39606511		chr12_120840605_120841005		chr8_138985257_138985657
	chr20_48348521_48348921									chr14_72594776_72595176	chr21_42172063_42172684		chr12_121004060_121004460		chr8_139287494_139287894
	chr20_48718783_48719183									chr14_73027187_73027587	chr21_42718398_42718820		chr12_121276351_121276751		chr8_140557617_140558017
	chr20_49542565_49542965									chr14_73250634_73251034	chr21_42760310_42760739		chr12_121933401_121933801		chr8_142102296_142102696
	chr20_51225346_51225746									chr14_73290562_73290962	chr21_43143864_43144293		chr12_121948941_121949341		chr8_142703987_142704387
	chr20_51750870_51751270									chr14_74605764_74606164	chr21_43172571_43173036		chr12_122344115_122344515		chr8_142808167_142808567
	chr20_51850538_51850938									chr14_74725043_74725443	chr21_44377607_44378191		chr12_122434054_122434454		chr8_142867582_142867982
	chr20_58914966_58915366									chr14_74811224_74811624	chr21_44391440_44391882		chr12_122508420_122508820		chr8_143071210_143071610
	chr20_59699646_59700046									chr14_74814046_74814446	chr21_45532071_45532605		chr12_122652380_122652780		chr8_143337009_143337409
	chr20_60493733_60494133									chr14_74815122_74815522	chr21_46530428_46530838		chr12_122793494_122793894		chr8_143604463_143604863
	chr20_61545208_61545608									chr14_74981689_74982089	chr21_46850392_46850792		chr12_123324120_123324520		chr8_143652532_143652932
	chr21_9797769_9798169									chr14_75058381_75058781	chr22_17799080_17799482		chr12_123503997_123504397		chr8_144160842_144161242
	chr21_9809496_9809896									chr14_76297638_76298038	chr22_17799822_17800232		chr12_123516647_123517047		chr8_144475784_144476184
	chr21_9838423_9838823									chr14_76634077_76634477	chr22_17846544_17847187		chr12_123744795_123745195		chr8_144945170_144945570
	chr21_9869989_9870389									chr14_80756741_80757141	chr22_18484676_18485194		chr12_123835391_123835791		chr8_145102847_145103247
	chr21_9874023_9874423									chr14_80989227_80989627	chr22_19542984_19543400		chr12_123991216_123991616		chr8_145195731_145196131
	chr21_10163717_10164117									chr14_82261042_82261442	chr22_19685876_19686666		chr12_124171235_124171635		chr8_145797732_145798132
	chr21_10164652_10165052									chr14_87542381_87542781	chr22_20350055_20350487		chr12_124565849_124566249		chr9_4753198_4753598
	chr21_14746097_14746497									chr14_89040707_89041107	chr22_22737318_22737746		chr12_125866018_125866418		chr9_20712243_20712643
	chr21_14840352_14840752									chr14_89867877_89868277	chr22_23281636_23282076		chr12_126838071_126838471		chr9_30134970_30135370
	chr21_18083941_18084341									chr14_91657639_91658039	chr22_25228952_25229367		chr12_127169402_127169802		chr9_30291560_30291960
	chr21_29943528_29943928									chr14_92087556_92087956	chr22_27681781_27682188		chr12_127874472_127874872		chr9_36808157_36808557
	chr21_31676208_31676608									chr14_92187656_92188056	chr22_27893332_27893755		chr12_128152742_128153142		chr9_38617316_38617716
	chr21_32722380_32722780									chr14_92196217_92196617	chr22_27928748_27929154		chr12_129093668_129094068		chr9_67985658_67986058
	chr21_33526824_33527224									chr14_92240646_92241046	chr22_29082727_29083135		chr12_129804936_129805336		chr9_72223267_72223667
	chr21_33662276_33662676									chr14_92602056_92602456	chr22_29694965_29695616		chr12_131542235_131542635		chr9_74814645_74815045
	chr21_34240053_34240453									chr14_92720386_92720786	chr22_30216516_30216959		chr12_131593364_131593764		chr9_85428492_85428892
	chr21_35202620_35203020									chr14_92905730_92906130	chr22_31594949_31595364		chr12_131665102_131665502		chr9_88089922_88090322
	chr21_35400358_35400758									chr14_93617191_93617591	chr22_35177712_35178141		chr12_131853351_131853751		chr9_91207871_91208271
	chr21_36833599_36833999									chr14_94794231_94794631	chr22_35970056_35970518		chr12_131915467_131915867		chr9_91516520_91516920
	chr21_38784433_38784833									chr14_95070489_95070889	chr22_36032974_36033457		chr12_132072883_132073283		chr9_94392458_94392858
	chr21_38785789_38786189									chr14_96333109_96333726	chr22_36362481_36362934		chr12_132123703_132124103		chr9_94953240_94953640
	chr21_39388921_39389321									chr14_99602335_99602735	chr22_36898813_36899214		chr12_132267974_132268374		chr9_99937484_99937884
	chr21_41396101_41396501									chr14_99612186_99612586	chr22_38025717_38026131		chr13_19269260_19269660		chr9_101534747_101535147
	chr21_42696891_42697291									chr14_99615068_99615468	chr22_38172761_38173177		chr13_20245862_20246262		chr9_102215213_102215613
	chr21_42761832_42762232									chr14_99704551_99704951	chr22_38246017_38246694		chr13_22494804_22495204		chr9_110467642_110468042
	chr21_42921683_42922083									chr14_99774437_99774837	chr22_38255073_38255478		chr13_23361393_23361793		chr9_116280567_116280967
	chr21_42930288_42930688									chr14_100181720_100182120	chr22_38271672_38272129		chr13_24773487_24773887		chr9_124178089_124178489
	chr21_44099450_44099850									chr14_100250394_100250794	chr22_38991706_38992128		chr13_26469513_26469913		chr9_129381056_129381456
	chr22_18098411_18098811									chr14_101500425_101500825	chr22_43439580_43440057		chr13_26616947_26617347		chr9_131397903_131398303
	chr22_18223032_18223432									chr14_102034873_102035273	chr22_45062844_45063257		chr13_26723235_26723635		chr9_132922656_132923056
	chr22_18300868_18301268									chr14_103057123_103057523	chr22_45109994_45110508		chr13_26896515_26896915		chr9_133045726_133046126
	chr22_18619350_18619750									chr14_103065087_103065487	chr22_45387192_45387826		chr13_27610090_27610490		chr9_133454639_133455039
	chr22_18987595_18987995									chr14_104290228_104290628	chr22_45536875_45537372		chr13_28783973_28784373		chr9_134864363_134864763
	chr22_19113503_19113903									chr14_104529389_104529789	chr22_48892582_48893119		chr13_30185183_30185583		chr9_135865736_135866136
	chr22_19698976_19699376									chr14_104624121_104624521	chr22_49089613_49090323		chr13_30320372_30320772		chr9_137190430_137190830
	chr22_19777963_19778363									chr14_104952197_104952597	chr3_3143434_3143873		chr13_30516566_30516966		chr9_137623401_137623801
	chr22_21408495_21408895									chr14_105014893_105015293	chr3_9379522_9379953		chr13_31724941_31725341		chr9_138269507_138269907
	chr22_21615061_21615461									chr14_105104739_105105139	chr3_9413445_9414462		chr13_31787344_31787744		chrX_4772235_4772635
	chr22_21849287_21849687									chr14_105106557_105106957	chr3_9607057_9607551		chr13_31927088_31927488		chrX_11295644_11296044
	chr22_23031240_23031640									chr14_105220743_105221143	chr3_9766424_9766843		chr13_32808582_32808982		chrX_13179307_13179707
	chr22_23236687_23237087									chr14_105338560_105338960	chr3_9907086_9907548		chr13_32966996_32967396		chrX_13355504_13355904
	chr22_24488077_24488477									chr15_19944988_19945388	chr3_11288869_11289303		chr13_33014711_33015111		chrX_13575748_13576148
	chr22_25371262_25371662									chr15_20040660_20041060	chr3_13025797_13026232		chr13_36472684_36473084		chrX_18605501_18605901
	chr22_26040290_26040690									chr15_21438619_21439019	chr3_13085950_13086412		chr13_39127561_39127961		chrX_20045147_20045547
	chr22_26314994_26315394									chr15_22750994_22751394	chr3_14140691_14141589		chr13_39258288_39258688		chrX_23627631_23628031
	chr22_27921591_27921991									chr15_22751418_22751818	chr3_14414050_14414457		chr13_40061781_40062181		chrX_25736173_25736573
	chr22_28566550_28566950									chr15_26023931_26024331	chr3_14448680_14449143		chr13_40454879_40455279		chrX_30718896_30719296
	chr22_28934635_28935035									chr15_26024453_26024853	chr3_15114925_15115896		chr13_43709516_43709916		chrX_30723404_30723804
	chr22_29032259_29032659									chr15_27020934_27021334	chr3_19963383_19963812		chr13_44592364_44592764		chrX_30725850_30726250
	chr22_29826529_29826929									chr15_29083679_29084079	chr3_20202539_20203003		chr13_44806730_44807130		chrX_30726896_30727296
	chr22_29953846_29954246									chr15_29406187_29406587	chr3_23933395_23933806		chr13_44812577_44812977		chrX_30732399_30732799
	chr22_31302478_31302878									chr15_29433014_29433414	chr3_28365327_28365804		chr13_44813183_44813583		chrX_35728523_35728923
	chr22_34247531_34247931									chr15_32417200_32417600	chr3_39277363_39277789		chr13_44936671_44937071		chrX_39377472_39377872
	chr22_34259445_34259845									chr15_32662985_32663385	chr3_40541142_40541640		chr13_45524676_45525076		chrX_40499620_40500020
	chr22_34327658_34328058									chr15_38013236_38013636	chr3_41215705_41216272		chr13_45644485_45644885		chrX_40982794_40983194
	chr22_35405876_35406276									chr15_38188155_38188555	chr3_41978541_41979092		chr13_46338262_46338662		chrX_41910230_41910630
	chr22_35875875_35876275									chr15_38240294_38240694	chr3_44745832_44746298		chr13_46581167_46581567		chrX_44452663_44453063
	chr22_38180282_38180682									chr15_38361471_38361871	chr3_45051058_45051491		chr13_46887076_46887476		chrX_48537610_48538010
	chr22_38566096_38566496									chr15_38389517_38389917	chr3_46992718_46993198		chr13_46970332_46970732		chrX_48871058_48871458
	chr22_38646021_38646421									chr15_38403065_38403465	chr3_47004224_47004636		chr13_47510037_47510437		chrX_48891958_48892358
	chr22_38693422_38693822									chr15_38673162_38673562	chr3_47798315_47798724		chr13_48687134_48687534		chrX_52589380_52589780
	chr22_39162617_39163017									chr15_38834563_38834963	chr3_48489139_48489914		chr13_49596414_49596814		chrX_55159794_55160194
	chr22_39437576_39437976									chr15_39310377_39310777	chr3_49352320_49352868		chr13_49889030_49889430		chrX_64688515_64688915
	chr22_41188007_41188407									chr15_39363265_39363665	chr3_49352884_49353492		chr13_50089332_50089732		chrX_65142014_65142414
	chr22_41685690_41686090									chr15_39383862_39384262	chr3_49686213_49686998		chr13_50185992_50186392		chrX_65298868_65299268
	chr22_41909476_41909876									chr15_39567321_39567721	chr3_50094746_50095189		chr13_50787350_50787750		chrX_67575239_67575639
	chr22_42104331_42104731									chr15_39593094_39593494	chr3_50255241_50255957		chr13_51006496_51006896		chrX_67833954_67834354
	chr22_42201580_42201980									chr15_39700863_39701263	chr3_50353343_50353868		chr13_51467875_51468275		chrX_68285499_68285899
	chr22_42773652_42774052									chr15_39701400_39701800	chr3_50363103_50363734		chr13_52089389_52089789		chrX_68339120_68339520
	chr22_44088563_44088963									chr15_41590113_41590513	chr3_50371772_50372338		chr13_52174226_52174626		chrX_70268023_70268423
	chr22_46430424_46430824									chr15_41856824_41857224	chr3_50636466_50636951		chr13_52319089_52319489		chrX_73993454_73993854
	chr22_47929776_47930176									chr15_41871347_41871747	chr3_51397286_51397724		chr13_52322737_52323137		chrX_80345180_80345580
	chr22_48279546_48279946									chr15_42616403_42616803	chr3_51950756_51951397		chr13_53393001_53393401		chrX_82560759_82561159
	chr22_48280639_48281039									chr15_42657980_42658380	chr3_52004768_52005222		chr13_56647698_56648098		chrX_101722412_101722812
	chr22_48484213_48484613									chr15_43279748_43280148	chr3_52262227_52262656		chr13_62529125_62529525		chrX_105696685_105697085
	chr22_48899227_48899627									chr15_43537502_43537902	chr3_52507787_52508224		chr13_68891946_68892346		chrX_106871590_106871990
	chr3_3333232_3333632									chr15_43540942_43541342	chr3_53356492_53356913		chr13_72254084_72254484		chrX_118122689_118123089
	chr3_4014900_4015300									chr15_43543093_43543493	chr3_57516601_57517008		chr13_72534391_72534791		chrX_119138240_119138640
	chr3_4529547_4529947									chr15_46411469_46411869	chr3_57653201_57653626		chr13_72770585_72770985		chrX_122765056_122765456
	chr3_5033252_5033652									chr15_46937895_46938295	chr3_71911832_71912256		chr13_74209487_74209887		chrX_135557777_135558177
	chr3_5124973_5125373									chr15_47046093_47046493	chr3_88281497_88281908		chr13_79520942_79521342		chrX_136343264_136343664
	chr3_10215646_10216046									chr15_49941453_49941853	chr3_102878484_102878905		chr13_79813283_79813683		chrX_146569417_146569817
	chr3_13472181_13472581									chr15_50098485_50098885	chr3_102980416_102980839		chr13_88157906_88158306		chrX_146933809_146934209
	chr3_13563233_13563633									chr15_54323210_54323610	chr3_113763216_113764163		chr13_91615065_91615465		chrX_148857177_148857577
	chr3_14737258_14737658									chr15_54997788_54998188	chr3_120699733_120700173		chr13_94046365_94046765		chrX_148858638_148859038
	chr3_16902687_16903087									chr15_55644793_55645193	chr3_127731671_127732115		chr13_94907058_94907458		chrX_150099132_150099532
	chr3_17963009_17963409									chr15_55847042_55847442	chr3_128110236_128110682		chr13_96883354_96883754		chrX_150099629_150100029
	chr3_20039358_20039758									chr15_56301110_56301510	chr3_129882170_129882611		chr13_98650755_98651155		chrX_151054362_151054762
	chr3_28922219_28922619									chr15_56850225_56850625	chr3_129916642_129917051		chr13_98757961_98758361		chrX_151096189_151096589
	chr3_29768485_29768885									chr15_57736821_57737221	chr3_129927392_129927861		chr13_98951441_98951841		chrX_152861545_152861945
	chr3_29791966_29792366									chr15_57768691_57769091	chr3_130450935_130451380		chr13_99538969_99539369		chrX_153252413_153252813
	chr3_30690144_30690544									chr15_58558347_58558747	chr3_135687046_135688007		chr13_101844666_101845066		chrX_153417160_153417560
	chr3_31242819_31243219									chr15_61127454_61127854	chr3_137397858_137398452		chr13_102047980_102048380		chrY_7908569_7908969
	chr3_32601128_32601528									chr15_61679911_61680311	chr3_137953701_137954134		chr13_102250519_102250919		chrY_7909902_7910302
	chr3_33070803_33071203									chr15_61680687_61681087	chr3_142700334_142700749		chr13_103788939_103789339
	chr3_36244448_36244848									chr15_61976054_61976454	chr3_150210179_150210595		chr13_104434901_104435301
	chr3_36939203_36939603									chr15_62090016_62090416	chr3_155524773_155525199		chr13_105156987_105157387
	chr3_37494185_37494585									chr15_63068674_63069074	chr3_157874640_157875321		chr13_107665725_107666125
	chr3_37568406_37568806									chr15_63069217_63069617	chr3_158017285_158017771		chr13_108636511_108636911
	chr3_37937436_37937836									chr15_63501675_63502075	chr3_158360473_158360929		chr13_108845396_108845796
	chr3_38013256_38013656									chr15_63690345_63690745	chr3_158375147_158375805		chr13_109290376_109290776
	chr3_38020858_38021258									chr15_64372875_64373275	chr3_161765860_161766390		chr13_109870961_109871361
	chr3_38166189_38166589									chr15_67465159_67465559	chr3_172070483_172071049		chr13_110065691_110066091
	chr3_38238741_38239141									chr15_67473967_67474367	chr3_172660813_172661230		chr13_110603788_110604188
	chr3_38740592_38740992									chr15_68571618_68572018	chr3_174595911_174596317		chr13_111747180_111747580
	chr3_39218564_39218964									chr15_69278754_69279154	chr3_178726698_178727150		chr13_111821636_111822036
	chr3_39404029_39404429									chr15_70197126_70197526	chr3_179035473_179035902		chr13_112821671_112822071
	chr3_45875583_45875983									chr15_70309710_70310110	chr3_180348026_180348744		chr13_113894042_113894442
	chr3_46244726_46245126									chr15_70310554_70310954	chr3_180547846_180548374		chr13_113912461_113912861
	chr3_46449689_46450089									chr15_70351838_70352238	chr3_180804956_180805403		chr13_113958235_113958635
	chr3_47739364_47739764									chr15_70398984_70399384	chr3_181802420_181803178		chr13_114018229_114018629
	chr3_49478056_49478456									chr15_70399646_70400046	chr3_185335630_185336072		chr13_114097689_114098089
	chr3_50606687_50607087									chr15_72030604_72031004	chr3_185449246_185449670		chr14_18682984_18683384
	chr3_52015129_52015529									chr15_72401943_72402343	chr3_185563617_185564021		chr14_19871079_19871479
	chr3_52191189_52191589									chr15_72512840_72513240	chr3_186012395_186012822		chr14_19951216_19951616
	chr3_53466144_53466544									chr15_72695064_72695464	chr3_188006775_188007202		chr14_20155490_20155890
	chr3_54935312_54935712									chr15_72879389_72879789	chr3_194793422_194793833		chr14_20368734_20369134
	chr3_56294492_56294892									chr15_73017406_73017806	chr3_195785802_195786228		chr14_20527790_20528190
	chr3_56883214_56883614									chr15_73140677_73141077	chr3_195835382_195835886		chr14_20630482_20630882
	chr3_57861552_57861952									chr15_73187917_73188317	chr3_197165597_197166003		chr14_21014971_21015371
	chr3_57919714_57920114									chr15_73232884_73233284	chr3_197779694_197780096		chr14_21049202_21049602
	chr3_59502988_59503388									chr15_73281110_73281510	chr3_198153573_198154020		chr14_21412219_21412619
	chr3_60286605_60287005									chr15_73719283_73719683	chr3_198947986_198948443		chr14_22322822_22323222
	chr3_69957241_69957641									chr15_73763140_73763540	chr4_1330708_1331230		chr14_22368708_22369108
	chr3_70060623_70061023									chr15_75010912_75011312	chr4_2783587_2784034		chr14_22390428_22390828
	chr3_71214718_71215118									chr15_75499234_75499634	chr4_2806621_2807048		chr14_22574040_22574440
	chr3_71340100_71340500									chr15_75499896_75500296	chr4_6938758_6939230		chr14_22634292_22634692
	chr3_72276592_72276992									chr15_76619642_76620042	chr4_7154573_7154978		chr14_22980153_22980553
	chr3_72421491_72421891									chr15_76952016_76952416	chr4_8493167_8493620		chr14_23008561_23008961
	chr3_90530452_90530852									chr15_77072459_77072859	chr4_13238080_13238842		chr14_23111962_23112362
	chr3_90573290_90573690									chr15_77171705_77172105	chr4_13264832_13265251		chr14_23149380_23149780
	chr3_95171574_95171974									chr15_78232214_78232614	chr4_14612589_14613672		chr14_23653059_23653459
	chr3_100077114_100077514									chr15_78523603_78524003	chr4_35988709_35989116		chr14_23653632_23654032
	chr3_101831177_101831577									chr15_80021422_80021822	chr4_37364459_37364964		chr14_23680671_23681071
	chr3_103139930_103140330									chr15_80126220_80126620	chr4_39205515_39206177		chr14_23700514_23700914
	chr3_108028324_108028724									chr15_82915295_82915695	chr4_39316921_39317328		chr14_23810507_23810907
	chr3_108470681_108471081									chr15_82932272_82932672	chr4_41687048_41687490		chr14_23852146_23852546
	chr3_109720006_109720406									chr15_82944919_82945319	chr4_48037748_48038171		chr14_23981604_23982004
	chr3_114058049_114058449									chr15_82975280_82975680	chr4_48527603_48528284		chr14_24115223_24115623
	chr3_124259798_124260198									chr15_83092584_83092984	chr4_48814714_48815161		chr14_24234289_24234689
	chr3_124311724_124312124									chr15_83325414_83325814	chr4_49349699_49350111		chr14_29835870_29836270
	chr3_125519553_125519953									chr15_83724395_83724795	chr4_56509628_56510197		chr14_30160988_30161388
	chr3_126153263_126153663									chr15_86811780_86812180	chr4_74153801_74154535		chr14_30916968_30917368
	chr3_126634605_126635005									chr15_87432121_87432848	chr4_76868494_76869031		chr14_31441976_31442376
	chr3_129105172_129105572									chr15_87991340_87991740	chr4_78216214_78216671		chr14_31476667_31477067
	chr3_129278300_129278700									chr15_88035231_88035631	chr4_79915908_79916501		chr14_33759266_33759666
	chr3_129819197_129819597									chr15_88104959_88105359	chr4_80390059_80390478		chr14_34078504_34078904
	chr3_130995503_130995903									chr15_89004759_89005159	chr4_80718754_80719170		chr14_34521762_34522162
	chr3_135053022_135053422									chr15_89005467_89005867	chr4_83514026_83514749		chr14_34831171_34831571
	chr3_135399141_135399541									chr15_91226773_91227173	chr4_84031202_84031632		chr14_38708873_38709564
	chr3_135697921_135698321									chr15_92396134_92396534	chr4_84595490_84595913		chr14_38713870_38714270
	chr3_135803602_135804002									chr15_92550682_92551082	chr4_84596020_84596469		chr14_38971193_38971593
	chr3_137336562_137336962									chr15_97092381_97092781	chr4_100703757_100704439		chr14_39797431_39797831
	chr3_138084169_138084569									chr15_97140353_97140753	chr4_106163268_106164029		chr14_42468981_42469381
	chr3_139401377_139401777									chr15_97865433_97865833	chr4_106849161_106849565		chr14_44500794_44501194
	chr3_140328675_140329075									chr15_98076695_98077095	chr4_110499651_110500067		chr14_44622847_44623247
	chr3_142387592_142387992									chr15_99473803_99474203	chr4_125853875_125854329		chr14_48761782_48762182
	chr3_143006061_143006461									chr16_43353_43753	chr4_140223379_140223808		chr14_49304356_49304756
	chr3_143756522_143756922									chr16_66162_66562	chr4_140224682_140225107		chr14_49581454_49581854
	chr3_144568180_144568580									chr16_218971_219371	chr4_141383481_141383884		chr14_49857509_49857909
	chr3_145308533_145308933									chr16_579637_580037	chr4_141387845_141388267		chr14_49900211_49900611
	chr3_147782552_147782952									chr16_626034_626434	chr4_146759666_146760097		chr14_51383776_51384176
	chr3_151051684_151052084									chr16_665110_665510	chr4_148824557_148825038		chr14_54309570_54309970
	chr3_151933908_151934308									chr16_675988_676388	chr4_152239875_152240332		chr14_54438508_54438908
	chr3_151988239_151988639									chr16_968031_968431	chr4_153920222_153920736		chr14_54587773_54588173
	chr3_153385779_153386179									chr16_1057568_1057968	chr4_156898994_156899408		chr14_54668211_54668611
	chr3_159944062_159944462									chr16_1092809_1093209	chr4_170779836_170780292		chr14_55595367_55595767
	chr3_162070221_162070621									chr16_1234911_1235311	chr4_175441206_175441842		chr14_55870115_55870515
	chr3_169357788_169358188									chr16_1298506_1298906	chr4_183966861_183967715		chr14_56610368_56610768
	chr3_170346861_170347261									chr16_1332843_1333243	chr4_185695545_185695991		chr14_57834145_57834944
	chr3_170428346_170428746									chr16_1932987_1933387	chr4_187349346_187350100		chr14_59298254_59298654
	chr3_170653736_170654136									chr16_1973993_1974393	chr5_1398025_1398468		chr14_63079824_63080224
	chr3_170710995_170711395									chr16_2213193_2213593	chr5_1686917_1687322		chr14_63436388_63436788
	chr3_172480455_172480855									chr16_2241365_2241765	chr5_15037124_15037529		chr14_64451071_64451471
	chr3_173690629_173691029									chr16_2257650_2258050	chr5_34951203_34951701		chr14_64707162_64707562
	chr3_173731132_173731532									chr16_2286599_2286999	chr5_36187672_36188125		chr14_64780415_64780815
	chr3_178025331_178025731									chr16_2455641_2456041	chr5_37414892_37415296		chr14_64857748_64858148
	chr3_178539072_178539472									chr16_2503743_2504143	chr5_39109359_39109763		chr14_64889607_64890007
	chr3_179133446_179133846									chr16_2510157_2510557	chr5_39302313_39302732		chr14_65375076_65375476
	chr3_179371135_179371535									chr16_2767083_2767483	chr5_40870913_40871391		chr14_65861801_65862201
	chr3_179719104_179719504									chr16_2894211_2894837	chr5_41939655_41940391		chr14_66896143_66896543
	chr3_184837252_184837652									chr16_2901686_2902086	chr5_41960712_41961181		chr14_67136530_67136930
	chr3_184965859_184966259									chr16_2993892_2994292	chr5_43078203_43079191		chr14_67373449_67373849
	chr3_187137790_187138190									chr16_2998023_2998423	chr5_43100608_43101064		chr14_67846138_67846538
	chr3_187143976_187144376									chr16_3011096_3011496	chr5_43519614_43520317		chr14_68089100_68089500
	chr3_188088941_188089341									chr16_3013874_3014274	chr5_60493814_60494312		chr14_68308152_68308552
	chr3_189886848_189887248									chr16_3688915_3689315	chr5_65256604_65257029		chr14_68353098_68353498
	chr3_191747373_191747773									chr16_3707471_3707871	chr5_67546922_67547571		chr14_68495085_68495485
	chr3_191842511_191842911									chr16_4261721_4262121	chr5_80632983_80633400		chr14_68689486_68689886
	chr3_194861087_194861487									chr16_4528713_4529113	chr5_81183387_81183791		chr14_69303338_69303738
	chr3_195111342_195111742									chr16_4575440_4575840	chr5_81609754_81610161		chr14_69945159_69945559
	chr3_195203659_195204059									chr16_4614195_4614595	chr5_82408734_82409211		chr14_70136971_70137371
	chr3_195337730_195338130									chr16_4757088_4757488	chr5_107745580_107746381		chr14_70191942_70192342
	chr3_195339676_195340076									chr16_5107234_5107634	chr5_110102401_110102878		chr14_70783021_70783421
	chr3_195406149_195406549									chr16_6761931_6762331	chr5_115448752_115449218		chr14_72672715_72673115
	chr3_195546035_195546435									chr16_8798893_8799293	chr5_115818010_115818464		chr14_73292938_73293338
	chr3_197119088_197119488									chr16_9092801_9093201	chr5_121325225_121325784		chr14_73322325_73322725
	chr3_197140918_197141318									chr16_10041178_10041578	chr5_131830279_131830743		chr14_73423037_73423437
	chr3_197319539_197319939									chr16_10041660_10042060	chr5_131920295_131920812		chr14_73486514_73486914
	chr3_197850850_197851250									chr16_10387210_10387610	chr5_132327083_132327708		chr14_73839301_73839701
	chr3_198655456_198655856									chr16_10945635_10946035	chr5_133734644_133735208		chr14_74509649_74510049
	chr4_321837_322237									chr16_10965360_10965760	chr5_133866787_133867331		chr14_74712886_74713286
	chr4_1485628_1486028									chr16_11053736_11054136	chr5_133920140_133920623		chr14_74838263_74838663
	chr4_1878432_1878832									chr16_11397617_11398017	chr5_137117856_137118377		chr14_74877373_74877773
	chr4_2367100_2367500									chr16_11744151_11744551	chr5_137906788_137907507		chr14_75688443_75688843
	chr4_2839259_2839659									chr16_15767241_15767641	chr5_137938807_137939735		chr14_76051306_76051706
	chr4_4908740_4909140									chr16_16034746_16035146	chr5_139702006_139702419		chr14_76380336_76380736
	chr4_6056391_6056791									chr16_16075559_16075959	chr5_139924105_139924760		chr14_76492744_76493144
	chr4_8356150_8356550									chr16_17384546_17384946	chr5_139971724_139972160		chr14_76857258_76857658
	chr4_9356419_9356819									chr16_18845380_18845780	chr5_140007387_140007831		chr14_76913237_76913637
	chr4_9591580_9591980									chr16_18986558_18986958	chr5_140050917_140051340		chr14_77984530_77984930
	chr4_23626173_23626573									chr16_19473831_19474625	chr5_142965045_142965478		chr14_79700162_79700562
	chr4_26471111_26471511									chr16_20819458_20819858	chr5_143547515_143547917		chr14_80952343_80952743
	chr4_30627415_30627815									chr16_21438842_21439242	chr5_145672761_145673183		chr14_84845141_84845541
	chr4_31647521_31647921									chr16_21453417_21453817	chr5_147743512_147743961		chr14_84846580_84846980
	chr4_38347248_38347648									chr16_23068212_23068612	chr5_148704964_148705506		chr14_86197589_86197989
	chr4_39876179_39876579									chr16_23475822_23476754	chr5_149360228_149360688		chr14_89256935_89257335
	chr4_42285740_42286140									chr16_23932962_23933362	chr5_149837097_149837519		chr14_89491726_89492126
	chr4_47925743_47926143									chr16_24648268_24648668	chr5_151130673_151131372		chr14_89792472_89792872
	chr4_48178352_48178752									chr16_27286930_27287330	chr5_156612299_156613061		chr14_90036862_90037262
	chr4_48852483_48852883									chr16_28007858_28008258	chr5_157218316_157218940		chr14_90730899_90731299
	chr4_53090315_53090715									chr16_28130665_28131065	chr5_158622470_158623038		chr14_90738483_90738883
	chr4_53882199_53882599									chr16_28764871_28765615	chr5_159524654_159525565		chr14_90933547_90933947
	chr4_56555272_56555672									chr16_28903401_28904147	chr5_169690336_169691104		chr14_91642683_91643083
	chr4_63437176_63437576									chr16_29581545_29581945	chr5_169912013_169912426		chr14_92720956_92721356
	chr4_74792450_74792850									chr16_29726801_29727201	chr5_171366111_171366775		chr14_92742993_92743393
	chr4_75406920_75407320									chr16_30015043_30015443	chr5_171510135_171510538		chr14_94721505_94721905
	chr4_78122823_78123223									chr16_30031571_30031971	chr5_171535023_171535430		chr14_94727544_94727944
	chr4_79002018_79002418									chr16_30314379_30314779	chr5_172131921_172132340		chr14_94933497_94933897
	chr4_79624671_79625071									chr16_30336945_30337345	chr5_175056036_175056473		chr14_95508287_95508687
	chr4_79762813_79763213									chr16_30694090_30694490	chr5_175807747_175808154		chr14_96037990_96038390
	chr4_79788057_79788457									chr16_30694599_30694999	chr5_176717186_176717670		chr14_98146884_98147284
	chr4_80904299_80904699									chr16_30842010_30842410	chr5_176814808_176815303		chr14_99653680_99654080
	chr4_81147020_81147420									chr16_30876602_30877002	chr5_176951553_176951978		chr14_99814775_99815175
	chr4_81393737_81394137									chr16_31024469_31024869	chr5_179037907_179038775		chr14_99912343_99912743
	chr4_82946733_82947133									chr16_31099238_31099638	chr5_180169247_180170052		chr14_100198985_100199385
	chr4_84504558_84504958									chr16_31613275_31613675	chr5_180582624_180583448		chr14_100213616_100214016
	chr4_88056530_88056930									chr16_33873383_33873783	chr6_2968408_2968845		chr14_101132336_101132736
	chr4_88194603_88195003									chr16_45506749_45507149	chr6_2968996_2969401		chr14_101484356_101484756
	chr4_100135312_100135712									chr16_48616234_48616878	chr6_3203853_3204288		chr14_101841087_101841487
	chr4_101679871_101680271									chr16_48857693_48858093	chr6_3963706_3964132		chr14_101898785_101899185
	chr4_102485428_102485828									chr16_48858169_48858569	chr6_7200375_7200780		chr14_101997760_101998160
	chr4_104009163_104009563									chr16_48865672_48866072	chr6_7258366_7258826		chr14_102036474_102036874
	chr4_106601820_106602220									chr16_49333249_49333649	chr6_8380472_8380923		chr14_102061473_102061873
	chr4_113663522_113663922									chr16_52025636_52026036	chr6_11490313_11490772		chr14_102869981_102870381
	chr4_115575106_115575506									chr16_52295368_52295768	chr6_13723279_13723766		chr14_102918055_102918455
	chr4_119106258_119106658									chr16_52641771_52642171	chr6_15512109_15512526		chr14_103097937_103098337
	chr4_119540965_119541365									chr16_55111396_55111796	chr6_17708286_17708749		chr14_103215408_103215808
	chr4_120595091_120595491									chr16_55684001_55684401	chr6_25164311_25164717		chr14_103614072_103614472
	chr4_124489981_124490381									chr16_55869011_55869411	chr6_26135102_26135621		chr14_103862859_103863259
	chr4_124705381_124705781									chr16_56008417_56008817	chr6_26266274_26266870		chr14_104064861_104065261
	chr4_140792164_140792564									chr16_56127264_56127664	chr6_26341801_26342525		chr14_104215064_104215464
	chr4_140982132_140982532									chr16_56184064_56184464	chr6_27548626_27549046		chr14_104353299_104353699
	chr4_141452010_141452410									chr16_56576151_56576551	chr6_27948992_27949534		chr14_104522966_104523366
	chr4_144495631_144496031									chr16_57017541_57017941	chr6_33493760_33494232		chr14_104736444_104736844
	chr4_149414316_149414716									chr16_57483865_57484265	chr6_33768492_33768925		chr14_104838501_104838901
	chr4_152759437_152759837									chr16_65116189_65116589	chr6_33932386_33932791		chr14_105154580_105154980
	chr4_152812249_152812649									chr16_65338098_65338498	chr6_35373295_35373715		chr14_105168222_105168622
	chr4_154675791_154676191									chr16_65343030_65343430	chr6_35445831_35446234		chr14_105187355_105187755
	chr4_157814107_157814507									chr16_65464460_65465169	chr6_39411871_39412279		chr14_105197418_105197818
	chr4_159812585_159812985									chr16_65701861_65702261	chr6_42966360_42966811		chr14_105299274_105299674
	chr4_170237744_170238144									chr16_65838828_65839228	chr6_43054733_43055255		chr14_105879733_105880133
	chr4_170817656_170818056									chr16_66133943_66134343	chr6_43459407_43459833		chr15_20459875_20460275
	chr4_171549171_171549571									chr16_66425056_66425456	chr6_43711330_43711755		chr15_20585671_20586071
	chr4_174156795_174157195									chr16_66438141_66438541	chr6_43999841_44000280		chr15_22569297_22569697
	chr4_174447113_174447513									chr16_66464316_66464716	chr6_44322568_44323034		chr15_22752770_22753170
	chr4_175749412_175749812									chr16_66584901_66585301	chr6_44323068_44323484		chr15_23753356_23753756
	chr4_179195530_179195930									chr16_66614462_66614862	chr6_49538683_49539176		chr15_25614681_25615081
	chr4_184133829_184134229									chr16_66666175_66666575	chr6_52036260_52036672		chr15_27017657_27018057
	chr4_184354460_184354860									chr16_66675986_66676386	chr6_52392767_52393258		chr15_27065654_27066054
	chr4_184998403_184998803									chr16_66676646_66677046	chr6_53520654_53521153		chr15_27617111_27617511
	chr4_185619105_185619505									chr16_66902267_66902667	chr6_86359683_86360459		chr15_28983188_28983588
	chr4_185920282_185920682									chr16_67061816_67062216	chr6_88356222_88356671		chr15_29514831_29515231
	chr4_186137865_186138265									chr16_67723292_67723692	chr6_88508536_88508978		chr15_29950325_29950725
	chr5_948603_949003									chr16_68068889_68069289	chr6_106880090_106880525		chr15_31403059_31403459
	chr5_1238841_1239241									chr16_68880737_68881137	chr6_107887198_107887993		chr15_32181312_32181712
	chr5_1982420_1982820									chr16_69030437_69030837	chr6_108502436_108502957		chr15_32304267_32304667
	chr5_6501411_6501811									chr16_69975850_69976250	chr6_109522864_109523600		chr15_33049081_33049481
	chr5_7794513_7794913									chr16_70475762_70476162	chr6_111910945_111911533		chr15_36331265_36331665
	chr5_11302036_11302436									chr16_70486500_70486900	chr6_118030110_118030598		chr15_37329963_37330363
	chr5_32268608_32269008									chr16_71878142_71878542	chr6_119238256_119238688		chr15_37862135_37862535
	chr5_32761890_32762290									chr16_73029793_73030193	chr6_130156287_130156714		chr15_38462220_38462620
	chr5_37531098_37531498									chr16_73198287_73198687	chr6_131562515_131562976		chr15_38643967_38644367
	chr5_39153302_39153702									chr16_73879930_73880330	chr6_131990946_131991419		chr15_38774408_38774808
	chr5_39306379_39306779									chr16_74108670_74109070	chr6_134315736_134316151		chr15_38887610_38888010
	chr5_40770147_40770547									chr16_78110888_78111288	chr6_136652453_136652886		chr15_38983489_38983889
	chr5_42925139_42925539									chr16_79057756_79058156	chr6_137185181_137185643		chr15_39481781_39482181
	chr5_46371873_46372273									chr16_80206591_80206991	chr6_138290628_138291053		chr15_39996003_39996403
	chr5_46395110_46395510									chr16_80217494_80217894	chr6_139487729_139488168		chr15_40016649_40017049
	chr5_46399752_46400152									chr16_80422866_80423266	chr6_139659728_139660131		chr15_40287616_40288016
	chr5_49486186_49486586									chr16_80434061_80434461	chr6_140003251_140003686		chr15_40574462_40574862
	chr5_49577200_49577600									chr16_80761136_80761536	chr6_142509851_142510308		chr15_41185388_41185788
	chr5_49895714_49896114									chr16_80811352_80811752	chr6_143307031_143307666		chr15_41212993_41213393
	chr5_51849217_51849617									chr16_83209150_83209550	chr6_143812907_143813812		chr15_41409935_41410335
	chr5_54117231_54117631									chr16_83521729_83522129	chr6_144205930_144206548		chr15_41879872_41880272
	chr5_54722021_54722421									chr16_83540307_83540707	chr6_147567050_147567458		chr15_41904032_41904432
	chr5_54932018_54932418									chr16_83882489_83882889	chr6_148920577_148921019		chr15_42367923_42368323
	chr5_55833758_55834158									chr16_83900768_83901168	chr6_150112211_150112638		chr15_43481612_43482012
	chr5_56019950_56020350									chr16_83973862_83974262	chr6_151814829_151815274		chr15_43536118_43536518
	chr5_57101634_57102034									chr16_84007439_84007839	chr6_152664853_152665261		chr15_43666430_43666830
	chr5_58459130_58459530									chr16_84011803_84012203	chr6_155677215_155677624		chr15_45584376_45584776
	chr5_58980779_58981179									chr16_84042680_84043080	chr6_157384153_157384673		chr15_46957414_46957814
	chr5_71565771_71566171									chr16_84113732_84114132	chr6_160067812_160068222		chr15_47125893_47126293
	chr5_73137065_73137465									chr16_84204901_84205301	chr6_160130431_160131012		chr15_47235031_47235431
	chr5_75651293_75651693									chr16_84349767_84350167	chr6_166675860_166676309		chr15_48987930_48988330
	chr5_77815349_77815749									chr16_85907914_85908314	chr6_169893464_169893976		chr15_49307956_49308356
	chr5_77842006_77842406									chr16_85974653_85975053	chr6_170457543_170458024		chr15_50306861_50307261
	chr5_80070063_80070463									chr16_86093265_86093665	chr7_929315_929763		chr15_50517556_50517956
	chr5_83954562_83954962									chr16_86155322_86155722	chr7_1516879_1517343		chr15_50563261_50563661
	chr5_85858444_85858844									chr16_86444763_86445163	chr7_1946529_1946986		chr15_53398456_53398856
	chr5_86413119_86413519									chr16_86480891_86481291	chr7_2093847_2094269		chr15_55785962_55786362
	chr5_86743664_86744064									chr16_86542450_86542850	chr7_2483778_2484199		chr15_56531309_56531709
	chr5_88386640_88387040									chr16_86940533_86940933	chr7_2651404_2651809		chr15_56552754_56553154
	chr5_88728099_88728499									chr16_87058848_87059248	chr7_2869787_2870236		chr15_56600878_56601278
	chr5_90645886_90646286									chr16_87107203_87107603	chr7_4647683_4648613		chr15_56829032_56829432
	chr5_93464989_93465389									chr16_87256996_87257396	chr7_5829050_5829479		chr15_57694455_57694855
	chr5_95079619_95080019									chr16_87285718_87286118	chr7_7646666_7647379		chr15_57767391_57767791
	chr5_95084975_95085375									chr16_87300210_87300610	chr7_7974474_7975179		chr15_57768244_57768644
	chr5_96294234_96294634									chr16_87331306_87331706	chr7_12692532_12693110		chr15_60469822_60470222
	chr5_99962058_99962458									chr16_87384537_87384937	chr7_21433152_21433865		chr15_61200776_61201176
	chr5_101677549_101677949									chr16_87386722_87387122	chr7_24827513_24827935		chr15_61236525_61236925
	chr5_102229284_102229684									chr16_87476200_87476600	chr7_27745985_27746462		chr15_62175016_62175416
	chr5_105899040_105899440									chr16_87662997_87663397	chr7_29994496_29994898		chr15_62972995_62973395
	chr5_108978580_108978980									chr16_88001749_88002149	chr7_30600748_30601238		chr15_63213069_63213469
	chr5_109014008_109014408									chr16_88084376_88084776	chr7_32501459_32501900		chr15_63912327_63912727
	chr5_109052099_109052499									chr16_88159372_88159772	chr7_37926516_37926962		chr15_63948603_63949003
	chr5_111911790_111912190									chr16_88314679_88315079	chr7_39955416_39955867		chr15_64772274_64772674
	chr5_115855623_115856023									chr16_88435187_88435587	chr7_41573460_41573869		chr15_65012042_65012442
	chr5_121030919_121031319									chr16_88454703_88455103	chr7_43578593_43579008		chr15_66431750_66432150
	chr5_124015542_124015942									chr16_88566581_88566981	chr7_44050518_44050934		chr15_67176136_67176536
	chr5_125737226_125737626									chr17_268329_268729	chr7_44496567_44496981		chr15_67493420_67493820
	chr5_125878421_125878821									chr17_632145_632545	chr7_44645260_44645683		chr15_67532003_67532403
	chr5_130892270_130892670									chr17_2249635_2250035	chr7_44891460_44891887		chr15_67547568_67547968
	chr5_131459083_131459483									chr17_2251024_2251424	chr7_45117686_45118100		chr15_70279064_70279464
	chr5_131553755_131554155									chr17_2251537_2251937	chr7_56099252_56099659		chr15_70765369_70765769
	chr5_132604087_132604487									chr17_3696141_3696541	chr7_56141519_56141966		chr15_71902400_71902800
	chr5_134845866_134846266									chr17_4056975_4057375	chr7_65694588_65695069		chr15_71993525_71993925
	chr5_137059132_137059532									chr17_4554030_4554430	chr7_65756669_65757225		chr15_72482398_72482798
	chr5_141192814_141193214									chr17_4559996_4560396	chr7_71937625_71938268		chr15_72540374_72540774
	chr5_142761690_142762090									chr17_4702735_4703135	chr7_73306628_73307100		chr15_72543684_72544084
	chr5_143663852_143664252									chr17_4792367_4792767	chr7_75085126_75085573		chr15_72775216_72775616
	chr5_144404416_144404816									chr17_5263961_5264361	chr7_75514962_75515502		chr15_72856418_72856818
	chr5_146839168_146839568									chr17_5329981_5330381	chr7_75846937_75847359		chr15_72868282_72868682
	chr5_148816527_148816927									chr17_6288300_6288700	chr7_77003990_77004529		chr15_72924642_72925042
	chr5_148988053_148988453									chr17_6861815_6862215	chr7_86619081_86619873		chr15_72952516_72952916
	chr5_149877696_149878096									chr17_6951458_6951858	chr7_87343539_87343998		chr15_73169710_73170110
	chr5_150094203_150094603									chr17_7019265_7019665	chr7_94671819_94672225		chr15_73184373_73184773
	chr5_150133932_150134332									chr17_7173457_7173857	chr7_97339235_97339750		chr15_73259924_73260324
	chr5_153733524_153733924									chr17_7321880_7322280	chr7_98844036_98844580		chr15_73415262_73415662
	chr5_153878243_153878643									chr17_7562014_7562414	chr7_99433083_99433487		chr15_73447822_73448222
	chr5_154200513_154200913									chr17_7680801_7681201	chr7_99517059_99517630		chr15_73535471_73535871
	chr5_159648805_159649205									chr17_7729667_7730067	chr7_99536103_99536519		chr15_73837696_73838096
	chr5_159830274_159830674									chr17_8006780_8007180	chr7_99863700_99864104		chr15_75500402_75500802
	chr5_159856341_159856741									chr17_8474552_8475306	chr7_100019282_100019723		chr15_76069938_76070338
	chr5_162796804_162797204									chr17_9071341_9071741	chr7_100568175_100568867		chr15_76840902_76841302
	chr5_164360072_164360472									chr17_9994098_9994498	chr7_100674867_100675290		chr15_77390349_77390749
	chr5_171049431_171049831									chr17_10689154_10689554	chr7_102772310_102772753		chr15_78232631_78233031
	chr5_171475165_171475565									chr17_14146081_14146481	chr7_105105500_105105935		chr15_78240081_78240481
	chr5_171502388_171502788									chr17_15101487_15101887	chr7_105499120_105499544		chr15_78477970_78478370
	chr5_171521902_171522302									chr17_16224955_16225355	chr7_106595833_106596237		chr15_78860014_78860414
	chr5_173125967_173126367									chr17_17081052_17081452	chr7_112217431_112217835		chr15_78898528_78898928
	chr5_174893801_174894201									chr17_17247784_17248184	chr7_123176161_123176609		chr15_79069074_79069474
	chr5_175018408_175018808									chr17_17320851_17321251	chr7_127079054_127079473		chr15_79361325_79361725
	chr5_176868442_176868842									chr17_18701852_18702252	chr7_128166500_128166917		chr15_79376117_79376517
	chr5_177808738_177809138									chr17_19147988_19148388	chr7_133652122_133652537		chr15_79565371_79565771
	chr5_179408877_179409277									chr17_19206776_19207176	chr7_138053290_138053927		chr15_81216128_81216528
	chr5_179444818_179445218									chr17_19215569_19215969	chr7_138675296_138676101		chr15_81324408_81324808
	chr5_180341936_180342336									chr17_19711691_19712091	chr7_138962050_138962504		chr15_81445729_81446129
	chr6_435334_435734									chr17_19720484_19720884	chr7_139201770_139202174		chr15_81471306_81471706
	chr6_2728767_2729167									chr17_19721197_19721597	chr7_139825497_139825958		chr15_81567227_81567627
	chr6_3196713_3197113									chr17_20886750_20887150	chr7_142802253_142802719		chr15_81568254_81568654
	chr6_4881885_4882285									chr17_20887167_20887567	chr7_148166906_148167378		chr15_82360154_82360554
	chr6_6352671_6353071									chr17_21123971_21124371	chr7_150560274_150560695		chr15_82998372_82998772
	chr6_6971124_6971524									chr17_21166839_21167239	chr7_151791952_151792740		chr15_83060135_83060535
	chr6_7052807_7053207									chr17_22289540_22289940	chr7_154628119_154628628		chr15_83093805_83094205
	chr6_7147344_7147744									chr17_23669869_23670269	chr7_156787810_156788251		chr15_86479971_86480371
	chr6_7920166_7920566									chr17_23818651_23819051	chr7_156875897_156876306		chr15_86880890_86881290
	chr6_11498239_11498639									chr17_23927893_23928293	chr8_1313605_1314262		chr15_86890755_86891155
	chr6_13114826_13115226									chr17_24303342_24303742	chr8_1402103_1402557		chr15_87477030_87477430
	chr6_13503536_13503936									chr17_24644899_24645299	chr8_1752841_1753271		chr15_87818871_87819271
	chr6_13658849_13659249									chr17_24942722_24943122	chr8_9450573_9451041		chr15_88238069_88238469
	chr6_14244097_14244497									chr17_24968201_24968601	chr8_9949375_9949817		chr15_88364206_88364606
	chr6_14494971_14495371									chr17_26900630_26901395	chr8_11095593_11096028		chr15_88409366_88409766
	chr6_15517398_15518196									chr17_27493321_27493721	chr8_17824223_17824650		chr15_88609694_88610094
	chr6_15553103_15553503									chr17_28222908_28223308	chr8_20874063_20874768		chr15_88721096_88721496
	chr6_16631837_16632237									chr17_29319720_29320120	chr8_22517955_22518359		chr15_88745068_88745468
	chr6_16655808_16656208									chr17_29522444_29522844	chr8_22618270_22618696		chr15_88982406_88982806
	chr6_20321685_20322085									chr17_30414745_30415145	chr8_22629176_22629582		chr15_89061434_89061834
	chr6_20517876_20518276									chr17_30439468_30439868	chr8_23159874_23160558		chr15_89125121_89125521
	chr6_20566522_20566922									chr17_30493300_30493700	chr8_25098768_25099191		chr15_89274227_89274627
	chr6_21209881_21210281									chr17_31160334_31160734	chr8_25258785_25259253		chr15_89366565_89366965
	chr6_23836955_23837355									chr17_32031752_32032152	chr8_27224686_27225096		chr15_89656124_89656524
	chr6_25193985_25194385									chr17_32479042_32479442	chr8_28803233_28803701		chr15_89714041_89714441
	chr6_25716724_25717124									chr17_32923950_32924350	chr8_29284755_29285165		chr15_90394537_90394937
	chr6_26234230_26234630									chr17_34111907_34112307	chr8_37712966_37713478		chr15_90436675_90437075
	chr6_26312723_26313123									chr17_34209107_34209507	chr8_38972862_38973366		chr15_91248577_91248977
	chr6_26342857_26343257									chr17_34263040_34263440	chr8_40721575_40721997		chr15_97211629_97212029
	chr6_26405229_26405629									chr17_35163927_35164327	chr8_41466775_41467328		chr15_97923446_97923846
	chr6_27885662_27886062									chr17_35368734_35369134	chr8_49596273_49596737		chr15_99678339_99678739
	chr6_27912838_27913238									chr17_35550042_35550442	chr8_53083509_53083923		chr15_99813009_99813409
	chr6_28410844_28411244									chr17_35697176_35697576	chr8_53542235_53542679		chr16_178643_179043
	chr6_33709564_33709964									chr17_35747808_35748208	chr8_54745904_54746696		chr16_499229_499629
	chr6_34147205_34147605									chr17_35772388_35772788	chr8_56848329_56848745		chr16_639129_639529
	chr6_34148141_34148541									chr17_37007779_37008179	chr8_67741802_67742427		chr16_797751_798151
	chr6_36207524_36207924									chr17_37042394_37042794	chr8_79880087_79880505		chr16_904438_904838
	chr6_36271951_36272351									chr17_37043360_37043760	chr8_80839961_80840413		chr16_1410613_1411013
	chr6_36426561_36426961									chr17_37075536_37075936	chr8_81560808_81561260		chr16_2013107_2013507
	chr6_36553817_36554217									chr17_37098499_37098899	chr8_92121596_92122460		chr16_2037732_2038132
	chr6_36694658_36695058									chr17_37627397_37627797	chr8_94836021_94836541		chr16_2145493_2145893
	chr6_37246967_37247367									chr17_37682033_37682433	chr8_95634677_95635158		chr16_2195483_2195883
	chr6_37743239_37743639									chr17_37864268_37864668	chr8_95801003_95801453		chr16_2593183_2593583
	chr6_39397540_39397940									chr17_37941953_37942353	chr8_96762813_96763252		chr16_2672231_2672631
	chr6_41842899_41843299									chr17_39134136_39134536	chr8_97343958_97344591		chr16_2677202_2677602
	chr6_42106604_42107004									chr17_39556446_39557211	chr8_100094281_100094828		chr16_2742182_2742582
	chr6_42414678_42415078									chr17_39652347_39652747	chr8_101803292_101803916		chr16_2832547_2832947
	chr6_43168396_43168796									chr17_40566009_40566409	chr8_102189979_102190514		chr16_2958727_2959127
	chr6_44313819_44314219									chr17_41626426_41626826	chr8_102218470_102218925		chr16_3114456_3114856
	chr6_44553035_44553435									chr17_42756060_42756460	chr8_103319957_103320386		chr16_3147514_3147914
	chr6_49412359_49412759									chr17_43081498_43081898	chr8_103735051_103735555		chr16_3148991_3149391
	chr6_57504209_57504609									chr17_43151771_43152171	chr8_103888657_103889072		chr16_3253474_3253874
	chr6_64672668_64673068									chr17_43373528_43373928	chr8_108386517_108386971		chr16_3273290_3273690
	chr6_71103898_71104298									chr17_43580696_43581096	chr8_110415383_110415933		chr16_3354874_3355274
	chr6_73526263_73526663									chr17_43873659_43874059	chr8_110621163_110621750		chr16_3421771_3422171
	chr6_75977595_75977995									chr17_44340625_44341025	chr8_120937260_120937725		chr16_3434004_3434404
	chr6_80381294_80381694									chr17_44793674_44794074	chr8_124601694_124602102		chr16_3447806_3448206
	chr6_89839441_89839841									chr17_45002396_45002796	chr8_125555895_125556373		chr16_3568868_3569268
	chr6_90088013_90088413									chr17_45140451_45140851	chr8_125620329_125620743		chr16_3601572_3601972
	chr6_90262649_90263049									chr17_45212061_45212461	chr8_125667227_125667639		chr16_4464509_4464909
	chr6_90975974_90976374									chr17_45283299_45283699	chr8_125769261_125770002		chr16_4606102_4606502
	chr6_96099215_96099615									chr17_45295165_45295565	chr8_126510482_126510898		chr16_5630927_5631327
	chr6_97471703_97472103									chr17_46553227_46553627	chr8_131021035_131021482		chr16_8646209_8646609
	chr6_97665235_97665635									chr17_46878305_46878705	chr8_134608072_134608520		chr16_8959767_8960167
	chr6_106365042_106365442									chr17_52019942_52020342	chr8_142115310_142115720		chr16_9406192_9406592
	chr6_108986907_108987307									chr17_52346321_52346721	chr8_142169098_142169523		chr16_10738478_10738878
	chr6_108990596_108990996									chr17_52418112_52418512	chr8_142198602_142199367		chr16_11852738_11853138
	chr6_109026112_109026512									chr17_52517385_52517785	chr8_142357706_142358204		chr16_12149092_12149492
	chr6_111537956_111538356									chr17_53381148_53381548	chr8_142483178_142483629		chr16_13644705_13645105
	chr6_116681857_116682257									chr17_53765486_53765886	chr8_144694617_144695101		chr16_14634089_14634489
	chr6_119559594_119559994									chr17_53770451_53770851	chr8_145883737_145884268		chr16_15889856_15890256
	chr6_126152444_126152844									chr17_53879834_53880234	chr9_2833862_2834574		chr16_20725060_20725460
	chr6_130022932_130023332									chr17_53949994_53950394	chr9_4669221_4669753		chr16_20819039_20819439
	chr6_130073070_130073470									chr17_53950930_53951330	chr9_6671152_6671911		chr16_21158221_21158621
	chr6_133635582_133635982									chr17_54063875_54064275	chr9_7966325_7966741		chr16_21459951_21460351
	chr6_134559265_134559665									chr17_54091329_54091729	chr9_15542659_15543354		chr16_21496292_21496692
	chr6_134902658_134903058									chr17_54587141_54587541	chr9_19039193_19039594		chr16_22124649_22125049
	chr6_135554542_135554942									chr17_55051274_55051674	chr9_26882621_26883031		chr16_23514958_23515358
	chr6_135625188_135625588									chr17_55218543_55218943	chr9_33157386_33157846		chr16_23560051_23560451
	chr6_135687349_135687749									chr17_55396623_55397023	chr9_35719636_35720067		chr16_25025710_25026110
	chr6_135931199_135931599									chr17_58223525_58223925	chr9_35801898_35802494		chr16_26880141_26880541
	chr6_137576267_137576667									chr17_58225096_58225496	chr9_36141812_36142236		chr16_27155929_27156329
	chr6_137691559_137691959									chr17_58851038_58851438	chr9_37110298_37110737		chr16_27187462_27187862
	chr6_139808487_139808887									chr17_59031728_59032128	chr9_37582397_37582873		chr16_27274466_27274866
	chr6_140011219_140011619									chr17_59204391_59204791	chr9_70584478_70584950		chr16_27317805_27318205
	chr6_140186359_140186759									chr17_59694325_59694725	chr9_85512456_85512900		chr16_27468581_27468981
	chr6_143576258_143576658									chr17_62224826_62225226	chr9_90127601_90128045		chr16_28060698_28061098
	chr6_144170327_144170727									chr17_62801195_62801595	chr9_90864117_90864802		chr16_28111948_28112348
	chr6_144429559_144429959									chr17_62804973_62805373	chr9_91065136_91065647		chr16_28782122_28782522
	chr6_145197441_145197841									chr17_68799237_68799637	chr9_91115334_91115737		chr16_28843849_28844249
	chr6_146911652_146912052									chr17_69721136_69721536	chr9_91123006_91123757		chr16_29734689_29735089
	chr6_147239349_147239749									chr17_69972873_69973273	chr9_91213564_91213967		chr16_29994569_29994969
	chr6_147260884_147261284									chr17_70077447_70077847	chr9_92840562_92841019		chr16_30273977_30274377
	chr6_147542338_147542738									chr17_70240112_70240512	chr9_94471992_94472597		chr16_30391249_30391649
	chr6_147564724_147565124									chr17_70241071_70241471	chr9_94900603_94901025		chr16_30529028_30529428
	chr6_149572658_149573058									chr17_70431168_70431568	chr9_94921971_94922446		chr16_30576664_30577064
	chr6_149727291_149727691									chr17_70489801_70490201	chr9_95968904_95969326		chr16_30577209_30577609
	chr6_150513974_150514374									chr17_70542018_70542418	chr9_96528571_96529007		chr16_30614041_30614441
	chr6_151003670_151004070									chr17_70603784_70604184	chr9_96663111_96663546		chr16_30617974_30618374
	chr6_151224587_151224987									chr17_70639328_70639728	chr9_97677854_97678397		chr16_30680890_30681290
	chr6_154717842_154718242									chr17_70778830_70779230	chr9_99724156_99724851		chr16_30705878_30706278
	chr6_155441043_155441443									chr17_70797027_70797427	chr9_100057745_100058148		chr16_30724224_30724624
	chr6_155442847_155443247									chr17_70943681_70944081	chr9_101621487_101621916		chr16_30822383_30822783
	chr6_159447668_159448068									chr17_71023379_71023779	chr9_101900965_101901402		chr16_30822943_30823343
	chr6_161009628_161010028									chr17_71292206_71292606	chr9_102154829_102155248		chr16_30853949_30854349
	chr6_166082646_166083046									chr17_71689907_71690307	chr9_110736016_110736777		chr16_30876197_30876597
	chr6_166749429_166749829									chr17_71772817_71773217	chr9_112677331_112677738		chr16_30992463_30992863
	chr6_166981451_166981851									chr17_71861783_71862183	chr9_114288606_114289014		chr16_30992938_30993338
	chr6_167084776_167085176									chr17_72048542_72048942	chr9_114552483_114552898		chr16_31031901_31032301
	chr6_167352531_167352931									chr17_72179403_72179803	chr9_115077500_115077930		chr16_31378530_31378930
	chr6_168413687_168414087									chr17_72189871_72190271	chr9_115212267_115212739		chr16_31422992_31423392
	chr7_572566_572966									chr17_72648036_72648436	chr9_115380978_115381437		chr16_31427052_31427452
	chr7_660093_660493									chr17_72816468_72816868	chr9_123074087_123074506		chr16_32544093_32544493
	chr7_2026298_2026698									chr17_72991991_72992391	chr9_123196349_123196802		chr16_32951890_32952290
	chr7_2401652_2402052									chr17_72992572_72992972	chr9_123359972_123360446		chr16_33454707_33455107
	chr7_9370934_9371334									chr17_73380676_73381076	chr9_124066687_124067158		chr16_33780285_33780685
	chr7_10809872_10810272									chr17_73647719_73648472	chr9_126670966_126671373		chr16_33786973_33787373
	chr7_15414061_15414461									chr17_73721751_73722151	chr9_126928179_126928581		chr16_33789068_33789468
	chr7_20704664_20705064									chr17_73797677_73798077	chr9_127043232_127043941		chr16_33807625_33808025
	chr7_20793201_20793601									chr17_74100004_74100404	chr9_128273071_128273476		chr16_33829632_33830032
	chr7_21361437_21361837									chr17_74323354_74323754	chr9_129358143_129358564		chr16_33832191_33832591
	chr7_22356894_22357294									chr17_74348515_74348915	chr9_129739755_129740182		chr16_33841824_33842224
	chr7_22926891_22927291									chr17_74400816_74401216	chr9_130077898_130078391		chr16_33881698_33882098
	chr7_26186839_26187239									chr17_74517289_74517689	chr9_131215672_131216083		chr16_33882701_33883101
	chr7_26240184_26240584									chr17_75366372_75366772	chr9_131428067_131428505		chr16_33909474_33909874
	chr7_28206810_28207210									chr17_75901893_75902293	chr9_131444073_131444741		chr16_33930067_33930467
	chr7_29754668_29755068									chr17_76099907_76100307	chr9_131605032_131605476		chr16_34580833_34581233
	chr7_30150792_30151192									chr17_76163710_76164110	chr9_131626021_131626482		chr16_35073303_35073703
	chr7_30255725_30256125									chr17_76288951_76289351	chr9_131690634_131691057		chr16_35086553_35086953
	chr7_30921269_30921669									chr17_76758313_76758713	chr9_132298357_132298759		chr16_35096963_35097363
	chr7_31956466_31956866									chr17_76796138_76796538	chr9_132924581_132925086		chr16_35107668_35108068
	chr7_33059876_33060276									chr17_76811466_76811866	chr9_132990582_132991026		chr16_44971251_44971651
	chr7_33506520_33506920									chr17_77013947_77014347	chr9_133367889_133368378		chr16_44991722_44992122
	chr7_35042688_35043088									chr17_77422424_77422824	chr9_133450598_133451039		chr16_45006990_45007390
	chr7_35728247_35728647									chr17_77588350_77588750	chr9_134220006_134220709		chr16_45009909_45010309
	chr7_35764574_35764974									chr17_77616797_77617197	chr9_134856921_134857322		chr16_45013259_45013659
	chr7_36576616_36577016									chr17_77766638_77767038	chr9_135192676_135193083		chr16_45057228_45057628
	chr7_36752454_36752854									chr17_77768847_77769247	chr9_136019370_136020103		chr16_45356493_45356893
	chr7_37135113_37135513									chr17_77843711_77844111	chr9_136413723_136414131		chr16_45475075_45475475
	chr7_37363700_37364100									chr17_77965891_77966291	chr9_137992900_137993331		chr16_45617083_45617483
	chr7_37596998_37597398									chr17_77969210_77969978	chr9_138424714_138425151		chr16_46052422_46052822
	chr7_37762889_37763289									chr17_78009499_78009899	chr9_138633917_138634419		chr16_46835504_46835904
	chr7_37777035_37777435									chr17_78302776_78303176	chr9_139167675_139168123		chr16_47675906_47676306
	chr7_39816282_39816682									chr18_148161_148561	chr9_139254541_139255777		chr16_49300660_49301060
	chr7_40557698_40558098									chr18_312527_312927	chrX_12884264_12884671		chr16_52747782_52748182
	chr7_42858650_42859050									chr18_702389_702789	chrX_16647429_16647856		chr16_54344511_54344911
	chr7_44087308_44087708									chr18_3002657_3003057	chrX_46289593_46290024		chr16_55617402_55617802
	chr7_47368829_47369229									chr18_3731172_3731572	chrX_47326504_47326922		chr16_55777301_55777701
	chr7_47521421_47521821									chr18_6910164_6910564	chrX_48910100_48910500		chr16_56038663_56039063
	chr7_47582078_47582478									chr18_9063609_9064009	chrX_48910532_48910942		chr16_56390636_56391036
	chr7_47600494_47600894									chr18_9126818_9127218	chrX_51503030_51503444		chr16_56586197_56586597
	chr7_48642732_48643132									chr18_9127239_9127639	chrX_52966634_52967086		chr16_56841095_56841495
	chr7_49448256_49448656									chr18_9464973_9465373	chrX_53270898_53271637		chr16_57106729_57107129
	chr7_51411615_51412015									chr18_9609586_9609986	chrX_64834476_64834876		chr16_57325087_57325487
	chr7_55239711_55240111									chr18_9761460_9761860	chrX_73750989_73751397		chr16_57325519_57325919
	chr7_55539627_55540027									chr18_9904002_9904402	chrX_128738912_128739314		chr16_61445283_61445683
	chr7_57961659_57962059									chr18_9904874_9905274	chrX_148859162_148859592		chr16_65195230_65195630
	chr7_58012388_58012788									chr18_11839973_11840373	chrX_152845368_152845771		chr16_65199549_65199949
	chr7_61082821_61083221									chr18_12420404_12420804	chrX_152889658_152890180		chr16_65569057_65569457
	chr7_61268249_61268649									chr18_12647483_12647883	chrX_152920968_152921373		chr16_65835724_65836124
	chr7_61381554_61381954									chr18_12980077_12980477	chrX_153599236_153599710		chr16_66251578_66251978
	chr7_61387700_61388100									chr18_13096394_13096794	chrY_8540434_8541206		chr16_66310668_66311068
	chr7_61394771_61395171									chr18_13127005_13127405	chrY_24486367_24486771		chr16_66433310_66433710
	chr7_61423411_61423811									chr18_17538525_17538925			chr16_66527016_66527416
	chr7_61429034_61429434									chr18_19337291_19337691			chr16_66661335_66661735
	chr7_61434255_61434655									chr18_19496273_19496673			chr16_66836386_66836786
	chr7_61627859_61628259									chr18_20231659_20232059			chr16_66923907_66924307
	chr7_61659061_61659461									chr18_21924288_21924688			chr16_67778229_67778629
	chr7_63763600_63764000									chr18_22544419_22544819			chr16_67921857_67922257
	chr7_65029791_65030191									chr18_25085637_25086037			chr16_67930834_67931234
	chr7_65595848_65596248									chr18_27925618_27926018			chr16_67959397_67959797
	chr7_71395745_71396145									chr18_30875060_30875460			chr16_68157091_68157491
	chr7_73286176_73286576									chr18_31901245_31901645			chr16_68346179_68346579
	chr7_76855478_76855878									chr18_33104024_33104424			chr16_68890365_68890765
	chr7_76902115_76902515									chr18_41932099_41932499			chr16_69114721_69115121
	chr7_80676173_80676573									chr18_42751038_42751438			chr16_69429192_69429592
	chr7_86798230_86798630									chr18_43710416_43710816			chr16_69479755_69480155
	chr7_92303272_92303672									chr18_43710830_43711230			chr16_69576471_69576871
	chr7_96605947_96606347									chr18_43711460_43711860			chr16_69609380_69609780
	chr7_99780339_99780739									chr18_44320926_44321326			chr16_69623845_69624245
	chr7_100020470_100020870									chr18_44802192_44802592			chr16_69654075_69654475
	chr7_101343801_101344201									chr18_44833471_44834144			chr16_69717137_69717537
	chr7_102353632_102354032									chr18_46810425_46810825			chr16_70075825_70076225
	chr7_102453033_102453433									chr18_50005053_50005453			chr16_70684882_70685282
	chr7_105468733_105469133									chr18_50536327_50536727			chr16_70800126_70800526
	chr7_107264000_107264400									chr18_50646845_50647245			chr16_70924337_70924737
	chr7_110618127_110618527									chr18_51084089_51084489			chr16_71256317_71256717
	chr7_111878062_111878462									chr18_51598253_51598653			chr16_71788183_71788583
	chr7_115766804_115767204									chr18_53399482_53399882			chr16_73258124_73258524
	chr7_115844938_115845338									chr18_54331060_54331460			chr16_73292050_73292450
	chr7_127313316_127313716									chr18_55748115_55748515			chr16_73691120_73691520
	chr7_131943082_131943482									chr18_58004795_58005195			chr16_74024729_74025129
	chr7_137592852_137593252									chr18_58533078_58533478			chr16_74141632_74142032
	chr7_137752605_137753005									chr18_58556827_58557227			chr16_74214436_74214836
	chr7_139167671_139168071									chr18_58910208_58910608			chr16_74238926_74239326
	chr7_142369402_142369802									chr18_61572362_61572762			chr16_75782409_75782809
	chr7_143841405_143841805									chr18_66283186_66283586			chr16_79310996_79311396
	chr7_146100575_146100975									chr18_71050481_71050881			chr16_79476796_79477196
	chr7_146181984_146182384									chr18_71052811_71053211			chr16_79597907_79598307
	chr7_148315470_148315870									chr18_72242551_72242951			chr16_79598490_79598890
	chr7_150288332_150288732									chr18_72959595_72959995			chr16_79668149_79668549
	chr7_151001244_151001644									chr18_73099419_73099819			chr16_79757656_79758056
	chr7_152242120_152242520									chr18_74099361_74099761			chr16_80086325_80086725
	chr7_152242611_152243011									chr18_74410898_74411298			chr16_80337286_80337686
	chr7_154306561_154306961									chr18_74467125_74467525			chr16_80387068_80387468
	chr7_154721373_154721773									chr18_74467721_74468121			chr16_80388569_80388969
	chr7_156890414_156890814									chr18_74499673_74500073			chr16_80414235_80414635
	chr7_157926939_157927339									chr18_75188418_75188818			chr16_80702936_80703336
	chr8_290929_291329									chr18_75188937_75189337			chr16_81003867_81004267
	chr8_2171872_2172272									chr18_75385163_75385563			chr16_82318132_82318532
	chr8_2578635_2579035									chr18_75541590_75541990			chr16_82398923_82399323
	chr8_4510238_4510638									chr18_75894161_75894561			chr16_83003294_83003694
	chr8_6415265_6415665									chr18_75895511_75895911			chr16_83123489_83123889
	chr8_6696460_6696860									chr18_75967620_75968020			chr16_83232236_83232636
	chr8_8241078_8241478									chr19_439877_440277			chr16_83350206_83350606
	chr8_9045461_9045861									chr19_457677_458077			chr16_83602440_83602840
	chr8_10911701_10912101									chr19_542476_542876			chr16_83625516_83625916
	chr8_11774216_11774616									chr19_614075_614475			chr16_83897226_83897626
	chr8_12945481_12945881									chr19_631210_631610			chr16_83900079_83900479
	chr8_17510401_17510801									chr19_813710_814110			chr16_83901322_83901722
	chr8_17969260_17969660									chr19_971997_972397			chr16_83965100_83965500
	chr8_19057125_19057525									chr19_1038781_1039181			chr16_84297521_84297921
	chr8_19377185_19377585									chr19_1064304_1064704			chr16_84390507_84390907
	chr8_21873903_21874303									chr19_1073923_1074323			chr16_84507575_84507975
	chr8_22622596_22622996									chr19_1121536_1121936			chr16_85762830_85763230
	chr8_23441213_23441613									chr19_1156543_1156943			chr16_85869248_85869648
	chr8_27524827_27525227									chr19_1192460_1192860			chr16_85891355_85891755
	chr8_30058883_30059283									chr19_1200061_1200461			chr16_86356926_86357326
	chr8_30066829_30067229									chr19_1203750_1204150			chr16_86547935_86548335
	chr8_30133878_30134278									chr19_1226357_1226757			chr16_86881114_86881514
	chr8_30148079_30148479									chr19_1603377_1603777			chr16_86974104_86974504
	chr8_37980494_37980894									chr19_1815693_1816093			chr16_87164091_87164491
	chr8_38894794_38895194									chr19_1856069_1856469			chr16_87405725_87406125
	chr8_41775113_41775513									chr19_1993209_1993609			chr16_87450662_87451062
	chr8_41876944_41877344									chr19_2047124_2047524			chr16_87530517_87530917
	chr8_43068081_43068481									chr19_2202550_2202950			chr16_87572334_87572734
	chr8_43213752_43214467									chr19_2240698_2241098			chr16_87587281_87587681
	chr8_43938049_43938449									chr19_2497231_2497631			chr16_87811360_87811760
	chr8_43941056_43941456									chr19_2569576_2569976			chr16_87815178_87815578
	chr8_56926694_56927094									chr19_2770510_2770910			chr16_87834790_87835190
	chr8_62762483_62762883									chr19_2985912_2986312			chr16_87927539_87927939
	chr8_62906181_62906581									chr19_3045164_3045564			chr16_87954954_87955354
	chr8_67723014_67723414									chr19_3084378_3084778			chr16_88099346_88099746
	chr8_68330362_68330762									chr19_3129852_3130252			chr16_88128102_88128502
	chr8_68934449_68934849									chr19_3136649_3137049			chr16_88210515_88210915
	chr8_74707836_74708236									chr19_3195100_3195500			chr16_88228352_88228752
	chr8_74981514_74981914									chr19_3451446_3451846			chr16_88251399_88251799
	chr8_81007338_81007738									chr19_3508511_3508911			chr16_88315909_88316309
	chr8_83266388_83266788									chr19_3556073_3556473			chr16_88616306_88616706
	chr8_96174560_96174960									chr19_3737176_3737576			chr17_200467_200867
	chr8_96332931_96333331									chr19_3763415_3763815			chr17_260225_260625
	chr8_98070269_98070669									chr19_3958548_3958948			chr17_1103725_1104125
	chr8_100851623_100852023									chr19_3986623_3987023			chr17_1250025_1250425
	chr8_101043529_101043929									chr19_4016787_4017187			chr17_1306117_1306517
	chr8_103368689_103369089									chr19_4040657_4041057			chr17_1892104_1892504
	chr8_103837518_103837918									chr19_4055907_4056307			chr17_1937702_1938102
	chr8_104119522_104119922									chr19_4443841_4444241			chr17_2042589_2042989
	chr8_106601848_106602248									chr19_4754867_4755267			chr17_2065885_2066285
	chr8_107133143_107133543									chr19_4929584_4929984			chr17_2186372_2186772
	chr8_107557655_107558055									chr19_5087036_5087436			chr17_2636227_2636627
	chr8_108368897_108369297									chr19_5637749_5638149			chr17_2646186_2646586
	chr8_108425559_108425959									chr19_5741420_5741820			chr17_3283258_3283658
	chr8_108579101_108579501									chr19_5778946_5779346			chr17_3485101_3485501
	chr8_114374750_114375150									chr19_6230837_6231237			chr17_3518630_3519030
	chr8_121014312_121014712									chr19_6344057_6344457			chr17_3573687_3574087
	chr8_122282622_122283022									chr19_6411039_6411439			chr17_3834147_3834547
	chr8_125098910_125099310									chr19_6668577_6668977			chr17_3951059_3951459
	chr8_125725504_125725904									chr19_6723532_6723932			chr17_4405342_4405742
	chr8_125817302_125817702									chr19_6813739_6814139			chr17_4561650_4562050
	chr8_125832925_125833325									chr19_7019983_7020383			chr17_4784271_4784671
	chr8_126244843_126245243									chr19_7148988_7149388			chr17_4791406_4791806
	chr8_126370774_126371174									chr19_7319803_7320203			chr17_4811673_4812073
	chr8_128980157_128980557									chr19_7320863_7321263			chr17_4860837_4861237
	chr8_129258215_129258615									chr19_7493225_7493625			chr17_4922280_4922680
	chr8_134043059_134043459									chr19_7610932_7611332			chr17_5035859_5036259
	chr8_134485826_134486226									chr19_7651560_7651960			chr17_5283019_5283419
	chr8_134486257_134486657									chr19_7813985_7814385			chr17_5312964_5313364
	chr8_135816150_135816550									chr19_7888674_7889074			chr17_5330732_5331132
	chr8_139143612_139144012									chr19_7896094_7896494			chr17_5428431_5428831
	chr8_139823333_139823733									chr19_7914682_7915082			chr17_6265971_6266371
	chr8_142152156_142152556									chr19_8367457_8367857			chr17_6495444_6495844
	chr8_142251174_142251574									chr19_8472878_8473278			chr17_6763059_6763459
	chr8_142376705_142377105									chr19_8539963_8540363			chr17_6825451_6825851
	chr8_142548420_142549209									chr19_8580428_8580828			chr17_6858502_6858902
	chr8_143513460_143513860									chr19_8581232_8581632			chr17_6925707_6926107
	chr8_144499252_144499652									chr19_9510413_9510813			chr17_6962446_6962846
	chr8_144731504_144731904									chr19_10304665_10305065			chr17_7018374_7018774
	chr8_145230519_145230919									chr19_10391185_10391585			chr17_7083646_7084046
	chr9_7536255_7536655									chr19_10396988_10397388			chr17_7095883_7096283
	chr9_9602142_9602542									chr19_10402924_10403324			chr17_7279149_7279549
	chr9_12768055_12768455									chr19_10432947_10433347			chr17_7299379_7299779
	chr9_14006766_14007166									chr19_10474154_10474554			chr17_7328244_7328644
	chr9_14916973_14917373									chr19_10672915_10673315			chr17_7423417_7423817
	chr9_15277245_15277645									chr19_10843010_10843410			chr17_7426050_7426450
	chr9_19738645_19739045									chr19_10913687_10914087			chr17_7427705_7428105
	chr9_20372401_20372801									chr19_11327344_11327744			chr17_7530005_7530405
	chr9_21108991_21109391									chr19_11354439_11354839			chr17_7530616_7531016
	chr9_21792837_21793237									chr19_11454345_11454745			chr17_7557829_7558229
	chr9_33066492_33066892									chr19_11550144_11550544			chr17_7686972_7687372
	chr9_34039818_34040218									chr19_11569522_11569922			chr17_7775774_7776174
	chr9_35996547_35996947									chr19_11859861_11860261			chr17_7900192_7900592
	chr9_37405235_37405635									chr19_12337691_12338091			chr17_7910922_7911322
	chr9_66583472_66583872									chr19_12523232_12523632			chr17_7998216_7998616
	chr9_69272459_69272859									chr19_12611870_12612270			chr17_8044145_8044545
	chr9_70551788_70552188									chr19_12754214_12754614			chr17_8066453_8066853
	chr9_70603161_70603561									chr19_12765305_12765705			chr17_8067000_8067400
	chr9_70985418_70985818									chr19_12810050_12810450			chr17_8170599_8170999
	chr9_72257884_72258284									chr19_12956080_12956480			chr17_8220617_8221017
	chr9_78451044_78451444									chr19_13069623_13070398			chr17_8227045_8227445
	chr9_78459694_78460094									chr19_13071856_13072256			chr17_8279535_8279935
	chr9_78979856_78980256									chr19_13088400_13088800			chr17_8673331_8673731
	chr9_81399840_81400240									chr19_13978296_13978696			chr17_9420456_9420856
	chr9_86147851_86148251									chr19_14089541_14089941			chr17_10541396_10541796
	chr9_89314714_89315114									chr19_14327631_14328031			chr17_11488299_11488699
	chr9_90096625_90097025									chr19_14490462_14490862			chr17_11841307_11841707
	chr9_90844236_90845033									chr19_14501195_14501595			chr17_12862105_12862505
	chr9_93713188_93713588									chr19_14756556_14756956			chr17_13913334_13913734
	chr9_94097402_94097802									chr19_15149316_15149716			chr17_15543519_15543919
	chr9_95416976_95417376									chr19_15351558_15351958			chr17_16832158_16832558
	chr9_99040387_99040787									chr19_15390599_15390999			chr17_16888865_16889265
	chr9_99762927_99763327									chr19_17483681_17484081			chr17_17125206_17125606
	chr9_100878701_100879101									chr19_17511575_17511975			chr17_17556562_17556962
	chr9_103642955_103643355									chr19_17578072_17578472			chr17_17594898_17595298
	chr9_106547926_106548326									chr19_17904326_17904726			chr17_17596447_17596847
	chr9_107105858_107106258									chr19_17910028_17910428			chr17_18115441_18115841
	chr9_107157905_107158305									chr19_17919512_17919912			chr17_18158825_18159225
	chr9_110049771_110050171									chr19_18124855_18125255			chr17_18625060_18625460
	chr9_110970296_110970696									chr19_18253412_18253812			chr17_19792321_19792721
	chr9_112173478_112173878									chr19_18262007_18262407			chr17_21164434_21164834
	chr9_113645130_113645530									chr19_18294651_18295051			chr17_21489305_21489705
	chr9_115171106_115171506									chr19_18359858_18360599			chr17_22320842_22321242
	chr9_115314352_115314752									chr19_18389354_18389754			chr17_22326520_22326920
	chr9_116040982_116041382									chr19_18390818_18391218			chr17_22704769_22705169
	chr9_116174016_116174416									chr19_18400685_18401085			chr17_22832527_22832927
	chr9_118267217_118267617									chr19_18413841_18414241			chr17_22953778_22954178
	chr9_122386163_122386563									chr19_19179387_19179787			chr17_23385402_23385802
	chr9_122876454_122876854									chr19_36396850_36397250			chr17_23708617_23709017
	chr9_122907648_122908048									chr19_37874831_37875231			chr17_24071169_24071569
	chr9_123627129_123627529									chr19_38359929_38360329			chr17_24193794_24194194
	chr9_125351143_125351543									chr19_38432473_38432873			chr17_24254631_24255031
	chr9_126004432_126004832									chr19_38485170_38485570			chr17_24333520_24333920
	chr9_126084954_126085354									chr19_38641082_38641482			chr17_24338590_24338990
	chr9_126663462_126663862									chr19_38689170_38689570			chr17_24690585_24690985
	chr9_126664046_126664446									chr19_38902853_38903253			chr17_24741222_24741622
	chr9_127787024_127787424									chr19_39002602_39003002			chr17_25467719_25468119
	chr9_129582362_129582762									chr19_39916719_39917119			chr17_25596059_25596459
	chr9_129689818_129690218									chr19_40452187_40452587			chr17_25828310_25828710
	chr9_130589063_130589463									chr19_40480208_40480608			chr17_26068113_26068513
	chr9_130782209_130782609									chr19_40645403_40645803			chr17_26445921_26446321
	chr9_131712727_131713127									chr19_41297507_41297907			chr17_26947775_26948175
	chr9_131876874_131877274									chr19_41298057_41298457			chr17_27252697_27253097
	chr9_132401106_132401506									chr19_41322089_41322489			chr17_27430902_27431302
	chr9_132820288_132820688									chr19_41671552_41671952			chr17_27511709_27512109
	chr9_134026686_134027086									chr19_42156029_42156429			chr17_28112101_28112501
	chr9_134849374_134849774									chr19_42400934_42401334			chr17_28296573_28296973
	chr9_134859743_134860143									chr19_42553573_42553973			chr17_30312464_30312864
	chr9_136745852_136746252									chr19_42649504_42649904			chr17_30373943_30374343
	chr9_138024295_138024695									chr19_42961488_42961888			chr17_30838797_30839197
	chr9_138263700_138264100									chr19_43089407_43089807			chr17_30929514_30929914
	chrX_2310992_2311392									chr19_43396299_43396699			chr17_31298230_31298630
	chrX_41270591_41270991									chr19_43498199_43498599			chr17_31916342_31916742
	chrX_47561742_47562142									chr19_43739698_43740098			chr17_32380076_32380476
	chrX_48538279_48538679									chr19_44039788_44040188			chr17_32521004_32521404
	chrX_48703734_48704134									chr19_44113131_44113531			chr17_33706228_33706628
	chrX_61611237_61611637									chr19_44132401_44132801			chr17_33761005_33761405
	chrX_61736691_61737091									chr19_44501741_44502141			chr17_34162189_34162589
	chrX_61743996_61744396									chr19_44722481_44722881			chr17_34577243_34577643
	chrX_61745921_61746321									chr19_45768262_45768662			chr17_34602773_34603173
	chrX_61766060_61766460									chr19_45801931_45802331			chr17_34609640_34610040
	chrX_61798017_61798417									chr19_45948475_45948875			chr17_35097611_35098011
	chrX_65134655_65135055									chr19_46008873_46009273			chr17_35377186_35377586
	chrX_70421329_70421729									chr19_46519445_46519845			chr17_35478608_35479008
	chrX_70587278_70587678									chr19_46551732_46552132			chr17_35508692_35509092
	chrX_71502695_71503095									chr19_46595348_46595748			chr17_35717746_35718146
	chrX_79952489_79952889									chr19_47114671_47115071			chr17_35750902_35751302
	chrX_100198795_100199195									chr19_47395063_47395463			chr17_35963707_35964107
	chrX_106282887_106283287									chr19_47395684_47396084			chr17_37098936_37099336
	chrX_119352480_119352880									chr19_47464260_47464660			chr17_37198181_37198581
	chrX_128748007_128748407									chr19_47476375_47476775			chr17_37340174_37340574
	chrX_129132561_129132961									chr19_47498595_47498995			chr17_37526740_37527140
	chrX_133768667_133769067									chr19_48820895_48821295			chr17_37599654_37600054
	chrX_135655090_135655490									chr19_48866068_48866468			chr17_37654092_37654492
	chrX_154030425_154030825									chr19_49290034_49290434			chr17_37693812_37694212
	chrY_8544124_8544524									chr19_49695945_49696345			chr17_37820565_37820965
	chrY_8946531_8946931									chr19_49917170_49917570			chr17_38178775_38179175
	chrY_9417654_9418054									chr19_50014698_50015098			chr17_38229690_38230090
	chrY_9428082_9428482									chr19_50051662_50052062			chr17_38238672_38239072
	chrY_9603394_9603794									chr19_50086122_50086522			chr17_38403742_38404142
	chrY_9645912_9646312									chr19_50274154_50274554			chr17_39212596_39212996
	chrY_24484512_24484912									chr19_50600758_50601158			chr17_39574571_39574971
	chrY_24486942_24487652									chr19_50651164_50651564			chr17_39619626_39620026
	chrY_24500764_24501164									chr19_50701778_50702178			chr17_40030725_40031125
	chrY_24512727_24513127									chr19_50702403_50702803			chr17_40141250_40141650
	chrY_24514025_24514425									chr19_50704450_50704850			chr17_40332118_40332518
	chrY_54533686_54534086									chr19_50841117_50841517			chr17_40485171_40485571
	chrY_54583910_54584310									chr19_50987893_50988293			chr17_40605686_40606086
	chrY_54589816_54590216									chr19_51012244_51012644			chr17_40659218_40659618
	chrY_54590626_54591026									chr19_51724943_51725343			chr17_40750419_40750819
										chr19_51774656_51775056			chr17_40923700_40924100
										chr19_51983467_51983867			chr17_42355290_42355690
										chr19_52045965_52046365			chr17_42433485_42433885
										chr19_52173571_52173971			chr17_43254012_43254412
										chr19_52307652_52308052			chr17_43263750_43264150
										chr19_52421072_52421472			chr17_43328132_43328532
										chr19_52423918_52424318			chr17_44377048_44377448
										chr19_52425414_52425814			chr17_45220814_45221214
										chr19_52469818_52470218			chr17_45466895_45467295
										chr19_52498986_52499386			chr17_45562001_45562401
										chr19_52609517_52609917			chr17_45582148_45582548
										chr19_52685272_52685672			chr17_45733145_45733545
										chr19_52709951_52710711			chr17_45805313_45805713
										chr19_52795369_52795769			chr17_45910959_45911359
										chr19_52938424_52938824			chr17_46585680_46586080
										chr19_53365315_53365715			chr17_46692632_46693032
										chr19_53525159_53525559			chr17_51183235_51183635
										chr19_53595454_53595854			chr17_52340608_52341008
										chr19_53614204_53614604			chr17_52437510_52437910
										chr19_53663758_53664158			chr17_52442436_52442836
										chr19_53825764_53826164			chr17_53651430_53651830
										chr19_53864593_53864993			chr17_53771457_53771857
										chr19_53876113_53876513			chr17_55051849_55052249
										chr19_54094918_54095605			chr17_55139582_55139982
										chr19_54149678_54150078			chr17_55324894_55325294
										chr19_54160165_54160565			chr17_55571922_55572322
										chr19_54160896_54161296			chr17_57359861_57360261
										chr19_54682276_54682676			chr17_57819924_57820324
										chr19_54701659_54702059			chr17_58426111_58426511
										chr19_54836859_54837259			chr17_59053030_59053430
										chr19_55013198_55013598			chr17_59065169_59065569
										chr19_55045603_55046367			chr17_59373576_59373976
										chr19_55520627_55521027			chr17_59429275_59429675
										chr19_56535078_56535478			chr17_59794013_59794413
										chr19_56636626_56637026			chr17_60482915_60483315
										chr19_56803020_56803420			chr17_60549832_60550232
										chr19_57384495_57384895			chr17_60557424_60557824
										chr19_59297657_59298057			chr17_60601636_60602036
										chr19_59621043_59621443			chr17_61920507_61920907
										chr19_60420044_60420444			chr17_62684446_62684846
										chr19_60542249_60542649			chr17_62792935_62793335
										chr19_60610783_60611183			chr17_63144094_63144494
										chr19_60646951_60647351			chr17_63680141_63680541
										chr19_60651314_60651714			chr17_63708498_63708898
										chr19_60827349_60827749			chr17_67539587_67539987
										chr19_61347549_61347949			chr17_68607280_68607680
										chr19_61741386_61741786			chr17_68650777_68651177
										chr19_61741968_61742368			chr17_69694146_69694546
										chr19_62041866_62042266			chr17_69711163_69711563
										chr19_62483491_62483891			chr17_70178981_70179381
										chr19_62523490_62523890			chr17_70520087_70520487
										chr19_62638183_62638583			chr17_70554491_70554891
										chr19_63138334_63138734			chr17_70575505_70575905
										chr19_63567360_63567760			chr17_70846409_70846809
										chr19_63604514_63604914			chr17_70913312_70913712
										chr19_63611336_63611736			chr17_70919017_70919417
										chr19_63717088_63717488			chr17_71153834_71154234
										chr2_450926_451326			chr17_71287232_71287632
										chr2_499866_500266			chr17_71339784_71340184
										chr2_594917_595317			chr17_71993123_71993523
										chr2_666540_666940			chr17_72743160_72743560
										chr2_667223_667623			chr17_72823117_72823517
										chr2_1263960_1264360			chr17_72824648_72825048
										chr2_2596134_2596534			chr17_72953594_72953994
										chr2_3996907_3997307			chr17_72961274_72961674
										chr2_5191268_5191668			chr17_73638189_73638589
										chr2_6817671_6818071			chr17_74682120_74682520
										chr2_7825421_7825821			chr17_75531198_75531598
										chr2_8633702_8634102			chr17_76003374_76003774
										chr2_8654659_8655059			chr17_76029509_76029909
										chr2_8750878_8751278			chr17_76042952_76043352
										chr2_9043133_9043533			chr17_76883604_76884004
										chr2_9688615_9689015			chr17_77035315_77035715
										chr2_9901224_9901624			chr17_77243184_77243584
										chr2_10086621_10087021			chr17_77243936_77244336
										chr2_10291071_10291471			chr17_77288031_77288431
										chr2_10456880_10457280			chr17_77573780_77574180
										chr2_10490990_10491390			chr17_77581665_77582065
										chr2_10575549_10575949			chr17_77657558_77657958
										chr2_10575975_10576375			chr17_77763845_77764245
										chr2_10921450_10921850			chr17_77832661_77833061
										chr2_11010320_11010720			chr17_77869645_77870045
										chr2_11011321_11011721			chr17_77870156_77870556
										chr2_12361017_12361417			chr17_78010250_78010650
										chr2_16254588_16254988			chr17_78199409_78199809
										chr2_16439377_16439777			chr17_78211114_78211514
										chr2_16440043_16440443			chr17_78410543_78410943
										chr2_16445101_16445501			chr17_78450170_78450570
										chr2_16552890_16553290			chr18_101207_101607
										chr2_20227920_20228320			chr18_322110_322510
										chr2_20414074_20414474			chr18_802842_803242
										chr2_20714207_20714607			chr18_3515906_3516306
										chr2_24086243_24086643			chr18_4348618_4349018
										chr2_24125722_24126122			chr18_7426148_7426548
										chr2_24160633_24161033			chr18_9091689_9092089
										chr2_24199476_24199876			chr18_10140654_10141054
										chr2_24993530_24993930			chr18_10280240_10280640
										chr2_25453223_25453623			chr18_10346916_10347316
										chr2_25928255_25928655			chr18_10397961_10398361
										chr2_26110246_26110646			chr18_11841115_11841515
										chr2_26406418_26406818			chr18_11985433_11985833
										chr2_27127374_27127774			chr18_12468246_12468646
										chr2_27148026_27148426			chr18_12669218_12669618
										chr2_27162779_27163179			chr18_12873747_12874147
										chr2_27456979_27457379			chr18_13569743_13570143
										chr2_27705098_27705498			chr18_13604720_13605120
										chr2_28435589_28435989			chr18_17382151_17382551
										chr2_28946913_28947313			chr18_18905238_18905638
										chr2_29076851_29077251			chr18_19214219_19214619
										chr2_30271382_30271782			chr18_19546301_19546701
										chr2_31246451_31246851			chr18_22501435_22501835
										chr2_31395111_31395511			chr18_26819670_26820070
										chr2_31409952_31410352			chr18_27776925_27777612
										chr2_38157699_38158099			chr18_27824811_27825211
										chr2_38702927_38703327			chr18_30152505_30152905
										chr2_38956166_38956566			chr18_31177731_31178131
										chr2_41816666_41817066			chr18_31331749_31332149
										chr2_43211992_43212392			chr18_31722124_31722524
										chr2_43249890_43250290			chr18_31784350_31784750
										chr2_43291137_43291537			chr18_31806372_31806772
										chr2_43302514_43302914			chr18_35675815_35676215
										chr2_43854455_43854855			chr18_37788962_37789362
										chr2_44076452_44076852			chr18_39277307_39277707
										chr2_44834130_44834530			chr18_40673174_40673574
										chr2_45971561_45971961			chr18_41835871_41836271
										chr2_47152053_47152453			chr18_42007802_42008202
										chr2_47352921_47353321			chr18_42082712_42083112
										chr2_48064655_48065055			chr18_42930665_42931065
										chr2_48191897_48192297			chr18_43780208_43780608
										chr2_48192332_48192732			chr18_43960168_43960568
										chr2_48521162_48521562			chr18_46046713_46047113
										chr2_54651579_54651979			chr18_46061666_46062066
										chr2_54803910_54804310			chr18_46078294_46078694
										chr2_55129567_55129967			chr18_46658846_46659246
										chr2_55130895_55131295			chr18_50865752_50866152
										chr2_55192343_55192743			chr18_51838193_51838593
										chr2_55500377_55500777			chr18_52456840_52457240
										chr2_58127152_58127552			chr18_55350487_55350887
										chr2_61146469_61146869			chr18_58956287_58956687
										chr2_61257429_61257829			chr18_59240541_59240941
										chr2_61376618_61377018			chr18_59348172_59348572
										chr2_61551851_61552251			chr18_59606665_59607065
										chr2_61617229_61617629			chr18_59649327_59649727
										chr2_61986085_61986485			chr18_61054517_61054917
										chr2_62119916_62120316			chr18_64533174_64533574
										chr2_62276183_62276583			chr18_64924123_64924523
										chr2_62786142_62786542			chr18_65767762_65768162
										chr2_63921202_63921602			chr18_70317817_70318217
										chr2_64224766_64225166			chr18_70415423_70415823
										chr2_64536165_64536565			chr18_70415847_70416247
										chr2_64734779_64735179			chr18_70619473_70619873
										chr2_65136838_65137238			chr18_70870362_70870762
										chr2_66514006_66514406			chr18_71867127_71867527
										chr2_66515476_66515876			chr18_73681433_73681833
										chr2_67752668_67753068			chr18_73717191_73717591
										chr2_67753102_67753502			chr18_73986391_73986791
										chr2_69517998_69518398			chr18_75229629_75230029
										chr2_69805228_69805628			chr18_75239889_75240289
										chr2_70124096_70124496			chr18_75378326_75378726
										chr2_70168139_70168539			chr18_75430787_75431187
										chr2_70655218_70655618			chr18_75443559_75443959
										chr2_71698299_71698699			chr18_75480208_75480608
										chr2_72927306_72927706			chr18_76006582_76006982
										chr2_73314055_73314455			chr19_458203_458603
										chr2_73314691_73315091			chr19_461664_462064
										chr2_74279036_74279436			chr19_654515_654915
										chr2_74634618_74635018			chr19_722267_722667
										chr2_75039331_75039731			chr19_990865_991265
										chr2_75791392_75791792			chr19_1020109_1020509
										chr2_84539699_84540099			chr19_1052702_1053102
										chr2_84909955_84910355			chr19_1054613_1055013
										chr2_84985731_84986131			chr19_1083145_1083545
										chr2_84986180_84986580			chr19_1210218_1210618
[truncated: 2,544 more rows]
