# Supplementary material for: Genome-wide Analysis of Simultaneous GATA1/2, RUNX1, FLI1, and SCL Binding in Megakaryocytes Identifies Hematopoietic Regulators
Source: Dev Cell. 2011 May 17;20(5):597–609. doi: 10.1016/j.devcel.2011.04.008 (PMC3145975; doi:10.1016/j.devcel.2011.04.008)
Supplement: Table S2. Candidate Target Genes for the 31 Binding Patterns of GATA1, GATA2, RUNX1, FLI1, and SCL, Related to Figure 3 [file mmc3.zip › devcel_2134_mmc3.xlsx]

## Sheet: Table S2. Genes
GATA1
GATA2
RUNX1
FLI1
SCL
	AACS	ABCB11	ABCB10	A2BP1	ABCA9	AAGAB	ABCG1	ABCC1	FAM193B	A2BP1	AAK1	ABCB6	AAAS	ABCC1	AATK	ABCC5	ACOT11	ACCN2	AAGAB	ACYP2	ABCC1	ACAD10	ANKRD33B	AGAP3	ACTN1	ACHE	ABCC1	ANGPTL4	ACCN4	MALAT1	ABCC1
	AASDHPPT	ABHD6	ABL2	ABCF3	ABCC3	AASS	ABLIM2	AFAP1	FTSJD2	A2M	ABCA17P	ABCG1	AACS	ABHD2	ABCA13	ACTL9	ACP2	ACCN4	ALKBH3	ADAM6	ABLIM2	ASB1	KIAA1539	CACNA2D4	ADRA2A	ANTXRL	ABCC4	C17orf108	ADAM21P	MIR612	ACSF3
	ABCA13	ACCN4	ABTB2	ACTB	ABCC4	ABCG5	ARHGEF10L	ANKLE2	GNA12	AAK1	ABCA3	ABRA	AADAC	ACCS	ABCB9	ADAMTS10	AP3S1	AHDC1	ANGPTL6	ADAM8	ACSM3	BBS9	ROPN1L	DIS3L2	ARHGAP6	ARHGAP18	ADORA2A	C20orf29	AP4S1	PHF19	ANKRD33B
	ABCB10	ACSS1	ACADM	ADC	ABL1	ABHD5	C10orf104	AQP7P1	LOC285045	AARS	ABCB9	ACTR3	AADAT	ADAM19	ABCC4	ADRA1D	ATG12	AQP10	ARF6	AHI1	ACVR1B	BCAS1		FAM197Y2	BAZ2B	ARID1A	ADRA2A	C3orf20	ASS1	TRAF1	AP1M1
	ABCB5	ACTBL2	ACSL5	ADIPOQ	ACCN4	ACOT7	CAPG	ARHGEF18	LOC653544	AATF	ABCC10	ADARB2	AAMP	ADAM6	ABCC8	AGBL5	C17orf42	ARHGDIB	ARHGAP25	AIDA	ACVRL1	BDH1		FANK1	BCL3	ARV1	AFAP1	CAV1	B3GNT2		ASB8
	ABCC1	ACTN4	ACSS1	AFTPH	ACRBP	ACOX3	DDIT4	ARSA	LOC653548	ABCA3	ABI1	AIFM2	AATF	ADAMTS2	ABHD11	ARL6IP1	C3orf19	ARRDC2	ARHGDIG	AMPD3	AFAP1L1	BRAP		FLJ36000	BIN1	ATG4C	AKAP13	CLCNKB	C10orf122		ASS1
	ABHD2	ADAM11	ACTN1	AGPAT3	ACSM4	ACSBG2	DGKA	ATP4A	LOC728410	ABCC1	ABR	AK7	ABCA4	ADAT3	ABHD2	AURKA	CDC27	ASNSD1	ASXL2	ANKRD27	AGPAT9	BRWD1		FRG2C	C11orf21	BAD	ANKRD55	COX4I2	C12orf35		BCL2L1
	ABHD3	ADCK1	ADCY1	AHR	ACTB	ACSL6	DLG4	BAGE	MMEL1	ABCC4	ACCS	ANO10	ABCA7	AGBL5	ACCN1	BNC2	CNTNAP2	AVPR1A	AXIN1	ARL3	ALDH1A1	C15orf33		LOC442421	C14orf166B	BAGE	ANO2	EGFL7	C1orf111		BCL8
	ABLIM1	ALAS1	ADORA2B	AK1	ACTN4	ACTA1	DOCK6	BAGE2	MSLNL	ABCC5	ACOX3	ASCL2	ABCB5	AK1	ACOT9	C12orf5	CROCCL1	BCL2L1	BCL2L14	ASF1B	ANAPC7	C17orf95		LOC654342	C16orf5	C12orf76	ANPEP	FLT1	CALML3		BMP2K
	ACCN2	ANGPT4	ADRB1	AMD1	ACVR1	ACTL7B	ENTPD5	BAGE3	NCRNA00152	ABCF2	ACSBG1	ATP13A2	ABCB9	ALG1L2	ACOXL	C6orf223	CYB5D1	C1orf105	BMP10	ASPRV1	ANKRD19	C1orf152		MMEL1	C18orf1	C14orf2	ANXA9	FXYD3	CCDC111		C11orf24
	ACCN4	ANKRD33B	AFF1	AMPD3	ADAMTS14	ACTR2	EPHA2	C10orf18	PARVB	ABCG1	ACSF3	BAALC	ABCC10	ALPK3	ACSL1	CALM2	DEFB115	CDC16	BRF2	ATF7IP2	ANKRD46	CACYBP		NCRNA00152	C3orf27	C15orf39	ARHGAP27	GAD1	CHST2		C12orf68
	ACIN1	AP2A2	AGAP1	ANKRD17	AGPAT5	ACY1	FAM126A	C18orf22	PRPF6	ABHD12B	ACTR3	C14orf106	ABCD3	ALS2CL	ACSL6	CD247	FAM32A	CLK3	C10orf4	ATG4D	ANXA3	CST7		RFX2	C5AR1	C15orf50	ATP2A3	GLRB	COL18A1		C14orf70
	ACN9	AQP7P1	AGPAT5	ANO10	AJAP1	ADAR	FAM20B	C21orf99	SORBS1	ABHD2	ACTR6	C15orf53	ABCD4	ANP32A	ACTB	CDC27	FZR1	COL23A1	C11orf31	ATP2C1	ARHGAP18	CUL1		SCFD2	C9orf50	C6orf64	ATP2B4	GNAZ	CRB2		C1orf150
	ACOT11	ARHGAP26	AGTR1	AP2B1	AKAP10	ADARB1	FGR	C2orf76	TP53TG3	ABHD3	ADAM8	C16orf75	ABCG1	APBB2	ACY3	CDH22	GPATCH3	COPS3	C11orf49	AZIN1	ARHGAP6	DTWD1		SLC1A5	CAB39L	CD97	B3GNT3	GPR21	CTPS		C1orf212
	ACPL2	ASS1	AGTRAP	ARF4	AKAP4	ADM	GAR1	C8orf71		ABHD5	ADAP1	C17orf77	ABCG8	ARHGAP15	ADAM30	CDKL4	GPN2	CORO1C	C14orf70	BATF3	ARID1A	EHMT1		TSPY4	CACNA1C	CKAP2L	B4GALNT3	HMHA1	CTTNBP2		C1orf55
	ACSBG1	ATP1B1	AK3L1	ARIH1	ALOX12	ADNP2	GMPR	C9orf3		ABHD6	ADAT2	C1orf9	ABHD10	ARHGAP24	ADAMTS15	CHST12	HIST1H4C	CYP11A1	C15orf52	BCL7B	ARMC2	FAM35B			CAST	CTDSP2	BAT2L	HTA	DOK2		C21orf121
	ACSF3	BAHCC1	AKT1S1	BRSK1	ANK1	ADORA3	GNAI1	CACNA1C		ABLIM2	ADC	C3orf39	ABHD2	ARHGAP25	ADAMTS17	CLEC16A	ITM2B	CYP4A22	C1orf183	BNIP3L	ATP2A2	FOXP1			CCDC90B	CUGBP2	BPESC1	ICAM2	ENTPD4		C5orf15
	ACSL1	BPTF	ALDOA	C10orf28	ANKRD27	AFAP1L2	GSR	CDC27		ABO	ADCY6	C7orf50	ABR	ARSA	ADAMTS8	CPEB2	LHX2	DCLRE1B	C1orf27	C12orf51	ATP9A	JMJD6			CD244	DEFB115	BST2	ID1	FOSL2		C5orf56
	ACSS2	BRD3	ANAPC2	C1orf107	ANKRD55	AFF3	HTT	COL23A1		ABP1	ADCY7	CAPZA2	ABRA	ASAP2	ADARB2	CSF3	LOC647121	DUS3L	C20orf135	C15orf39	ATP9B	LAPTM4B			CD9	EIF5A	C10orf107	IFNB1	GFRA2		C6orf103
	ACTN4	C10orf58	ANXA6	C1orf144	ANO6	AGAP3	IDE	CRLF2		ABTB2	ADI1	CD300C	ABT1	ASF1B	ADCY1	CSRP2	LSMD1	EIF2C2	C2orf42	C18orf1	BBC3	LOC728875			CDC2L5	EVL	C11orf59	IL21R	GMPPA		C8orf75
	ACVR1	C12orf65	APOBEC2	C21orf130	ANXA2P3	AGPAT2	IFI6	CROCCL1		ACAA1	ADIPOR2	CD47	ABTB1	ATG4C	ADCY2	CSTF1	MED4	ETS1	C3orf67	C1orf116	BCOR	LRP6			CEACAM18	FDPS	C14orf2	ITPR1	IL9R		CACNA1C
	ACVR1B	C14orf70	ARL6IP6	C2CD2L	ANXA3	AGPAT3	INSM2	CRY2		ACAD8	ADNP	CDKN1B	ACACA	ATP2B2	ADCY3	CXXC5	MTIF3	FAM117A	C7orf42	C1orf26	BCR	MIR548C			CHD6	HPCAL1	C14orf43	KCNK6	IMAA		CBFA2T3
	ADARB2	C19orf28	ARRB1	C2orf47	ARHGEF12	AGXT	KDM1A	CSF2RA		ACAD9	ADPRHL2	CHST11	ACAP2	ATPAF1	ADCY5	DAD1	MTSS1	FAM65C	C9orf4	C1orf58	BEAN	MLL2			DAGLA	HSPC157	C19orf21	KIAA0427	KCNJ10		CCDC19
	ADAT1	C1orf113	ATL2	C2orf57	ARL15	AHNAK	KLF9	CTDP1		ACADSB	ADRBK1	CLPB	ACBD3	ATRN	ADCYAP1R1	DBR1	NBPF1	FLI1	CA7	C3orf27	BICD2	QPCTL			DAP	INSIG1	C19orf29	KLF9	KIAA0427		CCND3
	ADCY2	C1orf183	ATP9B	C2orf60	ASAP1	AHRR	KSR1	CUL2		ACAP2	AFF4	CXXC5	ACBD5	BEND7	ADD3	DGKH	NCRNA00164	FLT1	CACNA2D3	C6orf223	BMP2K	RHEBL1			DFFB	LOC100131551	C1orf183	LIMD1	LILRB3		CD84
	ADD1	C20orf166	ATXN2L	C2orf61	ASH2L	AK7	LFNG	DBI		ACAP3	AFTPH	D4S234E	ACD	BIN1	ADRBK2	ELFN2	NFATC2IP	GATA1	CBLL1	C7orf65	BTBD1	RPS13			DHX9	METTL13	C20orf112	LOC653548	LMO1		CDH23
	ADIPOQ	C20orf54	AZIN1	C5orf37	ATG10	AKAP10	LRRC27	DCAF16		ACAT2	AGRP	DDX5	ACIN1	BRE	AFAP1	EZH1	NR1H3	GLOD5	CBX5	C9orf69	C10orf47	SNRPD2			DISP2	MIR663	C22orf45	LSP1	LOC100169752		CDK5RAP2
	ADORA2B	C22orf29	BFSP1	C8orf76	ATP2A3	AKIRIN2	MBLAC2	DEFB115		ACBD4	AGTRAP	DNAJC5B	ACN9	BRF1	AGAP3	HIAT1	OR4C46	HIPK1	CCDC49	CABP2	C10orf55	SNX16			DPM3	MUC12	C2orf18	MAN1A1	LOC100271836		CDK9
	ADRA2A	C5orf24	BMF	CACNA2D4	ATP6V1C1	AKNAD1	MMP10	DGCR6		ACBD6	AKAP7	DUSP28	ACOT11	BTK	AGPAT4	HIST1H2BF	ORAI3	HMGB1L1	CCDC57	CACNA2D3	C12orf70	SYT15			EFCAB6	NIF3L1	C2orf73	MAVS	LOC100272217		CDKL1
	ADRB3	C5orf62	C10orf118	CADM2	ATP8A2	ALKBH1	MMP8	DHRS7B		ACCN1	AKIRIN2	DUSP6	ACOT7	BTN1A1	AHDC1	HIST1H4H	PAX5	IER5	CCDC97	CALML5	C13orf16	WDR55			EHD3	OR4C46	C2orf76	MET	NCRNA00152		CEP68
	AFF1	C6orf218	C11orf34	CASC5	BAALC	ALLC	MRPS27	DHX32		ACER2	AKR1A1	FAM187B	ACOT8	BTN2A1	AIG1	HMG20B	PCGF1	KCNN1	CCNDBP1	CBARA1	C14orf43	ZNF540			ELF4	PAX3	C3orf21	MTMR12	NHEG1		CHN2
	AFF3	C7orf50	C12orf34	CBX4	BAK1	AMN1	NOS3	DIP2C		ACOX3	AKTIP	FAM198A	ACOXL	C10orf18	AK3	HSH2D	PDE4DIP	KIF21B	CCR7	CCDC109A	C15orf26	ZNF582			FAM63A	PDXK	C8orf37	MYEOV	NOS1AP		COPZ1
	AFG3L1	CADM3	C12orf43	CBX8	BCAS1	AP1M1	PRCC	DTNBP1		ACP5	ALDOA	FANCM	ACP1	C12orf35	AKAP13	HTR5A	PIH1D1	LARP1	CCT4	CDC16	C19orf33	ZNF687			FAM78A	PID1	CAPZB	NCRNA00164	NP		CTNND2
	AFG3L2	CCDC12	C12orf47	CCBP2	BCL2L13	APBB2	RBM15	EHBP1		ACPL2	ALG3	FLJ45079	ACPL2	C13orf28	AKIRIN2	IL1RL1	PISD	LOC283999	CD300A	CHKA	C1orf93				FBXW9	PIK3R5	CBFA2T3	NLK	PIM1		CUX1
	AGPAT3	CCDC64	C12orf76	CCDC33	BCOR	APOD	SH2D6	ELMOD2		ACSF3	ALKBH2	FPR3	ACSBG2	C14orf143	ALDH1A1	ITSN1	PPAN	LRRC32	CD82	CMBL	C22orf45				FCHSD2	PIKFYVE	CCDC114	NR5A1	PNKD		CXADRP2
	AHI1	CD2	C14orf148	CCT5	BICD1	ARHGAP12	SPAG4	FAM197Y2		ACSL3	ALOX5	FRMD4A	ACSL6	C14orf70	ALDH1L1	KIAA0513	PPAN-P2RY11	MAP6	CDH6	CMIP	C2orf88				FURIN	PPIL3	CCDC86	PDGFC	RAB8A		CXCL2
	AIG1	CDC14A	C14orf73	CD180	BPTF	ARHGAP26	STK39	FAM98A		ACTB	AMZ2	FSTL4	ACSS2	C15orf26	ALG10	KIAA0564	PPEF2	MICAL2	CDKN2AIP	COL4A2	C3orf21				GALM	PSMC4	CCND3	PEPD	RIC3		DAB2IP
	AK2	CHID1	C16orf35	CD55	BSG	ARHGEF19	SUV420H1	FANK1		ACTL6A	ANAPC13	FXYD5	ACTA2	C15orf52	ALOX5AP	LIN28	PSMD3	MMP2	COL15A1	COPS4	C3orf75				GALNT2	RPL10A	CCNJL	PRKAR2B	RIN3		DIAPH1
	AK3L1	CIT	C16orf45	CEACAM18	C10orf104	ARHGEF3	TFF3	FBXO28		ACTL7B	ANAPC5	GPBP1	ACTB	C15orf54	ALS2CL	MARCH8	RAC2	MOBKL1A	CORO1C	CPEB2	C6orf1				GLS	RUNX3	CD47	PTK2B	RNASE10		DLG2
	AKAP1	CLDN10	C17orf86	CHD1	C10orf26	ARMC5	TK2	FKBP1P1		ACTN1	ANGPT1	GPR19	ACTL8	C17orf73	ANK1	MED29	RBM45	MPZL3	CRBN	CPNE4	C6orf186				GOLPH3	SLC20A1	CD69	PTPLAD2	RPS9		DLK1
	AKAP5	CMPK2	C1orf116	CHST5	C10orf71	ARMC9	TMED10	FLJ36000		ACTR1A	ANKRD11	GRIP1	ACTN1	C17orf97	ANKDD1A	MRPL14	TSPY4	NDUFA11	CROCCL2	CSF3R	C6orf223				GRAP2	SMG7	CD84	RAB6B	SLC25A37		DNAJB2
	AKNA	CPOX	C1orf159	CHST6	C12orf35	ART1	TSNAX	FOLR4		ACTR5	ANKRD12	GRK4	ACTN4	C19orf75	ANKLE1	MYO1D	USP17	NINJ2	CSTB	CUEDC1	C6orf89				H6PD	ST3GAL2	CDT1	RABGAP1	SLC35D3		DUSP28
	AKR1E2	CRIP1	C1orf228	CHSY1	C14orf4	ART3	TSNAX-DISC1	FRG1		ACY1	ANKRD13D	HECTD1	ACTR2	C1S	ANKMY2	NBPF1	UTP3	NRTN	CTDSP1	DAAM1	C7orf40				HDAC5	TSPY4	CEBPA	RREB1	SLC7A5		EFHC2
	ALAS1	CRKRS	C1QTNF9	CKLF	C15orf26	ASCC2	VAV2	FRG1B		ACY3	ANKRD50	HIST1H1A	ACTR3C	C20orf197	ANKRD33B	NSMCE1	ZBTB8OS	PARD6B	CXXC5	DHTKD1	C7orf49				HIVEP1	TTC13	CELSR1	RTDR1	SLC8A3		EMILIN1
	ALDH2	CRTC3	C20orf202	CLIC4	C16orf35	ATF6	ZC3H14	FRG2		ADAM15	ANP32E	IFT57	ACVR1	C21orf125	ANKRD55	NUDT3	ZCCHC7	PBX1	CYCS	DLGAP1	C8orf74				HNRPLL	TTTY18	CHCHD6	SETX	SORBS1		ENO1
	ALDH7A1	CRYBA4	C20orf46	CMPK2	C16orf45	ATP10A	ZNF292	FRG2C		ADAM30	AP1G1	IMPA2	ACY3	C21orf63	ANO7	NUP43	ZNF254	PDE4DIP	DAG1	DNAH9	CABLES1				IFLTD1	TTTY3B	CLIC6	SH3BP2	SR140		EPB49
	ALK	CSF2RB	C2CD2	COX16	C16orf62	ATP5G3		FUNDC2		ADAMTS10	AP4B1	INPP5B	ACYP2	C21orf84	AOX2P	PIK3C2B	ZNF716	PDZK1IP1	DAZAP2	EIF4G2	CACNA1C				IKZF1	TUT1	CLIP2	SH3BP5	STRBP		EVL
	ALKBH1	CTDP1	C2CD4A	COX7C	C19orf22	ATP6V0E1		GOLGA3		ADAMTS12	APBA2	KCNIP1	ADAL	C2orf65	APBB1IP	PKM2		PTGES2	DCAF10	EML6	CBARA1				INTS1	UNC13D	CLU	SPTBN1	TBC1D14		FAM73B
	ALLC	CYB561	C2CD4B	CR2	C1orf128	ATP8B2		GPR123		ADAMTS16	APBB3	KCNMA1	ADAM10	C3orf10	APEH	PLEKHA5		RACGAP1	DCC	EPB41	CCDC42				IRS2	USP14	CMBL	STK24	TBXAS1		FERMT3
	ALS2	DCTN4	C3orf34	CSNK1A1	C20orf196	ATPIF1		GPR137B		ADARB1	APEH	KIF9	ADAM12	C3orf21	ARC	PPP1R15A		RASA3	DCUN1D5	FADS2	CCDC9				IRX3	XRCC6BP1	CMKLR1	SYN3	TCEA2		FNTB
	AMHR2	DDX41	C3orf54	CTCF	C20orf29	AUH		HAUS5		ADARB2	APH1A	KLF16	ADAM17	C5orf39	AREG	PPP1R15B		RBM38	DDIT4	FADS3	CCM2				ITGB3	ZBED5	CMTM5	TNNI2	TESC		G3BP2
	ANGEL1	DEGS1	C7orf71	CYB5R4	C21orf58	B3GNT2		HTR3C		ADAT3	APLP2	LANCL2	ADAM29	C6orf1	ARHGAP21	PRR5L		RGS6	DDX20	FAM19A5	CCND3				ITPR1		CMTM6	TRAF1	TMBIM1		GCNT1
	ANGPT1	DENND4A	C8orf37	DAB1	C21orf84	B3GNT7		HTR3E		ADCK2	APOB48R	LCN12	ADAMTS10	C7orf72	ARHGAP22	PSAP		RPS6KA2	DDX28	FAM71A	CD244				KAZALD1		COMMD7	TREML2	TMEM164		GGTA1
	ANK1	DLK1	C9orf106	DCAF13	C22orf33	BACH2		HYDIN		ADCK5	AQP2	LILRB3	ADAMTS13	C8orf42	ARHGAP24	PSD2		SEMA7A	DENND4A	FAM82A2	CD274				KCNJ1		CORO1C	TTC7B	TMEM217		GJA4
	ANKFY1	DNAJB8	C9orf41	DCAKD	C3orf21	BAGE		KDM5B		ADCY2	ARAP1	LNX1	ADAMTS4	C8orf75	ARHGAP6	PSMD3		SLC25A25	DLK1	FBRSL1	CD34				KIAA0664		CSF2	TTF1	VAV3		GNA12
	ANKRD1	DOCK5	C9orf46	DDOST	C3orf43	BAGE2		KREMEN1		ADCY3	ARD1B	MDN1	ADAMTS7	C9orf119	ARID3A	PTPRC		SLC40A1	DNAJB12	FOXB1	CDNF				KLHDC4		CXorf36	UGT2B4	WDR26		GNB5
	ANKRD11	DUSP10	C9orf98	DEFB115	C3orf58	BAGE3		LCOR		ADCY4	ARFIP1	MPPE1	ADAMTSL3	CA13	ARL15	RALGAPA2		STIL	DNAJC25	GAS2L1	CERCAM				KRTAP17-1		CXXC5	UNC45B	ZBTB16		GNG8
	ANKRD33	DYDC2	CALM1	DENND3	C5AR1	BAHCC1		LMNA		ADCY7	ARHGAP1	MUC4	ADAR	CASS4	ARMCX5	SLC20A1		STK11	DNAJC25-GNG10	GFI1B	CHRD				KRTAP9-4		CYP2A6	YIF1B	ZFPM1		GP1BB
	ANKRD5	DYSF	CAT	DGCR6	C6orf191	BARHL2		LOC148709		ADD1	ARHGAP18	NEK8	ADAT1	CBARA1	ASAH1	SMOX		STK17A	DPP9	GMDS	CHRM3				KRTCAP2		CYS1	ZBTB16			GPR182
	ANKRD6	E2F2	CBX4	DHRS3	C6orf226	BCL10		LOC220729		ADIPOQ	ARHGAP22	OBFC1	ADCK4	CCBP2	ASB1	STK40		TAL1	DUSP22	GMPR	CHST3				LATS2		DCUN1D1				GRIK4
	ANKRD9	EEF1A1	CBX8	DKK3	CAMK1D	BCOR		LOC283999		ADK	ARHGAP27	PCSK6	ADCY2	CCDC12	ASRGL1	SUMO1P1		TAOK3	ECH1	GNG8	CIITA				LENG8		DNAJB6				HAUS2
	ANO6	EHD1	CCDC91	DLL4	CAPN14	BCYRN1		LOC399744		ADM	ARHGAP30	PDGFB	ADH5	CCL5	ATP1B3	SYNJ2		TBC1D7	EFCAB7	GSTP1	CLCN6				LGMN		DYNLL2				HCCA2
	ANP32B	EIF2C2	CCDC97	DMAP1	CAPZA2	BEND7		LOC440925		ADNP2	ARHGAP4	PIK3R1	ADK	CCNB1	ATP2B2	TANC1		TFR2	EIF2B1	GTF3C5	CLEC16A				LMAN2		EGLN2				HFM1
	ANP32E	ELF4	CCR8	DNAJC1	CASS4	BID		LOC442421		ADO	ARHGAP9	PLAC8	ADORA3	CCNJL	ATP2C1	TOX2		TMEM87B	ELF1	GYS2	CMIP				LOC100131551		EMP3				HTT
	ANTXR2	ELOVL5	CD34	DNAJC5B	CBFA2T3	BLM		LOC647121		ADPRHL1	ARHGEF2	PRKAR2B	ADRA2A	CD226	ATP6V0A1	TRPC2		TNRC6B	ELOVL5	HECA	CNKSR3				LOC149134		EPHA4				ILK
	ANXA3	EPC1	CD5	DPM3	CCBP2	BNIP3L		LOC650226		AEBP2	ARID1A	PRM1	ADRA2C	CD276	ATP8B1	WT1		TRPC6	EMR2	HIST3H3	CORO1C				LOC222699		ERGIC1				IMPDH2
	ANXA4	EPM2AIP1	CDY1	DTNB	CCDC36	BOD1		LOC653548		AFAP1	ARID1B	PTGDS	ADSL	CD33	ATXN3L	ZFP36		UBR3	EPHA1	HMBS	CPA1				LOC550112		ETS1				IRS2
	AOAH	ERRFI1	CENPF	DYNLL2	CCDC88B	BRI3		LOC654342		AFF1	ARID2	PTPN23	AFAP1	CD47	ATXN7L1	ZNF141		YPEL4	EXO1	HSPG2	CPNE5				MAN1C1		ETV6				ITGA2B
	AOX2P	EXOG	CHD4	EIF3B	CCL25	BSN		LOC728323		AFG3L1	ARID3A	RAB33A	AFAP1L1	CD6	AVEN	ZNF669		ZEB2	EXT1	HTRA2	CREB3L1				MEF2C		EXOSC4				KIAA0125
	AP1M1	FAIM2	CISH	ELOF1	CD109	BZRAP1		MAMDC2		AGAP7	ARID3B	RAI1	AFTPH	CD93	AXIN1	ZNF683		ZFPM1	EYS	IGF1R	CREBBP				MGLL		F2RL3				KLF2
	APOBEC1	FAM110A	CKS2	EMG1	CD14	C10orf114		MAPKAPK3		AGBL5	ARID5A	RCHY1	AGAP2	CD99	B3GNT2			ZNF423	FAIM3	INO80C	CSMD2				MICAL2		FABP6				LAPTM5
	AQP1	FAM149A	CLASP1	EMR3	CD2	C10orf46		MEGF6		AGFG1	ARL2BP	RGS10	AGGF1	CDC42EP3	BAI1				FAM108A1	IQSEC2	CSRP1				MICALL2		FAM38A				LIMS1
	ARFGEF1	FAM18B	CLASP2	ENG	CDH19	C10orf58		MIR922		AGFG2	ARL4A	RNF130	AGPAT5	CDC5L	BAIAP3				FAM187B	ITGB1BP3	CTR9				MIR548D2		FBXO45				LOC100272217
	ARHGAP17	FBRSL1	CLCN4	ERN1	CDH23	C10orf93		MMEL1		AGL	ARMC5	RPS9	AGPAT9	CERK	BARX2				FAM76B	IYD	CUX1				MYCBP2		FBXO48				LOC284805
	ARHGAP18	FGD3	COL23A1	ETFA	CDRT4	C12orf59		MTOR		AGPAT3	ARMC7	RUNX3	AGRN	CGRRF1	BCL8				FBXO16	KCNN4	CYP2J2				MYL4		FCHO1				LRP5
	ARHGAP19	FGF23	COL4A3BP	F2R	CFLAR	C14orf118		MUC6		AGPAT6	ARPC2	SDHB	AHCTF1	CHADL	BCR				FBXO22	KIAA0247	D4S234E				NCF4		FLI1				LYL1
	ARHGEF11	FGF6	CPB1	F2RL1	CHD6	C14orf156		MYH9		AGPAT9	ARPC5L	SIGLEC6	AHNAK	CLN8	BDH1				FBXO28	KIAA0831	DAB1				NDUFA4		FOXK2				MACC1
	ARHGEF18	FLI1	CTNNA1	FAF1	CHM	C14orf166B		NBPF1		AGPS	ARPP19	SMAD3	AHRR	CLYBL	BEND6				FEM1B	KISS1	DAD1				NOL3		FRMD3				MARCH2
	ARHGEF3	FOS	CTNND1	FAM102A	CHURC1	C14orf4		NCAPG		AGR3	ARRB1	SORL1	AHSA2	CMTM4	BET1				FLJ32065	KLF17	DDC				NUDT1		GALNT6				MAX
	ARHGEF6	GATA1	CUL4A	FAM23A	CLCN5	C15orf39		NCRNA00164		AGRN	ARRDC2	STK38L	AHSG	CMTM7	BEYLA				FLJ43860	LCTL	DDIT4				OLIG1		GEMIN8				MDM1
	ARID3A	GATA2	CYHR1	FCGR2A	CLDN10	C15orf40		NID1		AHCYL2	ASB1	SYT2	AIFM1	CNGB3	BHLHE40				FOXJ2	LIN54	DDO				OLIG2		GFI1B				MEX3B
	ARID3B	GATA5	CYP51A1	FGD6	CMPK2	C17orf51		NSUN6		AHR	ASB6	TH	AIG1	COL24A1	BIN3				FTH1	LINGO1	DENND4A				OSM		GP6				MICAL3
	ARL8B	GATA6	DAB2IP	FLJ34503	CMTM5	C18orf1		OR1K1		AHRR	ASF1A	TKT	AIMP1	COTL1	BIRC2				FXYD5	LIPH	DEPDC6				P2RY2		GP9				MIR557
	ARMC8	GCNT2	DCLK1	GALNT2	CNKSR3	C18orf22		OR4C46		AHSA2	ASNS	TNK2	AIP	CPN1	BLCAP				GPRC5C	LOC100127888	DHRS1				PIM1		GRAMD4				MIR663
	ARMC9	GGA3	DEFB115	GALNTL2	CNO	C1GALT1		OR4F16		AK3	ASPRV1	TRIM38	AIPL1	CSF1R	BMPER				GRM7	LOC100132354	DMTF1				PLA2G6		GTF3C5				MIR760
	ARNT	GLYCAM1	DKFZP434L187	GAS8	CNTNAP2	C1orf186		PARN		AK3L1	ASS1	TRIM55	AKAP10	CTDSPL	BMS1				GTF2H3	LOC169834	DNAI2				PLCH1		HBXIP				MYL4
	ARRDC4	GNAQ	DLX2	GGT3P	COL24A1	C1orf66		PCBP3		AKAP1	ATAD2B	TTC26	AKIRIN1	CTNND2	BRAF				GTPBP10	LOC285780	DNAJB12				PLEC1		HCST				MYRIP
	ART4	GNB1L	DMXL1	GNA15	COX5A	C1orf70		PCSK5		AKAP13	ATAD3A	TTLL11	AKNA	CTTNBP2	BRE				HGSNAT	LPHN1	DPF3				PLXNA4		HDAC6				NCOR2
	ARV1	GPR144	DNAJB6	GNPDA2	CPOX	C1orf96		PDCL		AKAP8	ATF1	ZFAT	AKR1A1	CUX2	BRF1				HOMER2	MAP1LC3B2	DSCR3				PPAP2B		HDC				NCRNA00164
	ASAH1	GPR39	DNAJB8	GP1BA	CR1	C1QTNF9		PDE9A		AKAP8L	ATF4	ZNF175	AKR1B1	DCTN2	BTBD7				HSPD1	MED12L	DYRK1A				PPP1R9B		HEMGN				NEUROG1
	ASB1	GSTA4	DNMT3A	GPR141	CRISP2	C20orf112		PHRF1		AKR1B1	ATG5	ZNF509	AKR1E2	DDIT4	C10orf11				HSPE1	MFAP3L	EBF1				PRF1		HHEX				NFATC1
	ASCC2	GTF2IRD2B	DPYSL2	GPRIN2	CSF2	C20orf54		PIK3AP1		AKR7A2	ATG7		AKT2	DGKD	C10orf58				HUS1	MFN2	ECHDC3				PRKCD		HMGB1L1				NFE2
	ASPH	HCCA2	DSC1	GSN	CSF2RB	C21orf121		PNOC		ALDH9A1	ATM		ALDH9A1	DGUOK	C11orf49				HYAL3	MFSD6	EDEM2				PRR24		HNF4A				OAT
	ASRGL1	HCFC2	DUSP19	GTF3C6	CSPG4	C2orf54		POLA1		ALDOC	ATN1		ALG10	DHRS7	C11orf66				IFNA21	MGAT4B	EFNB1				PRSS38		HNRNPF				P2RX1
	ASS1	HES1	DYSF	HAUS6	CTSB	C2orf73		POLR3GL		ALG6	ATP5G2		ALG10B	DLK1	C12orf4				IFNW1	MIR589	EGFL7				PVT1		HOXB1				PDE3A
	ASTN2	HES5	E2F2	HIPK2	CTSZ	C3orf71		PSMD14		ALG8	ATP5O		ALG13	DNAJB12	C13orf15				IGHMBP2	MIR637	EHD2				RALGDS		HPN				PDZK1IP1
	ASXL2	HINT1	EGFL7	HNF4A	CYB561	C4orf50		PTPRN2		ALOX5AP	ATP6V0A4		ALG3	DNAJB9	C14orf4				INCENP	MTSS1	EIF1B				RAP1GAP2		HSPC159				PLA2G6
	ATF1	HIST1H4D	EGR1	HOXB1	CYLD	C5orf46		RAB6B		ALPK2	ATP9B		ALKBH4	DNAJC15	C15orf26				ING2	MYLIP	ELOVL7				RASSF5		IL1B				PLXNA4
	ATL2	HLTF	ELAVL3	HSPC159	CYP3A43	C6orf114		RFX1		ALS2CR4	ATXN2		ALKBH8	DOCK1	C15orf27				INPP5D	NACC2	EMR1				RGS6		IL20RA				PMF1
	ATP11A	HMG20B	ELF1	IGF1R	CYSLTR2	C7orf16		RNF6		AMBRA1	ATXN7L1		ALOX12	DPEP2	C16orf75				IQCH	NET1	ENDOD1				RPN1		IL8				PPBPL2
	ATP1B4	HMGN2	EPS15	IL2	CYTSB	C7orf50		RPH3AL		AMD1	AUP1		ALOX12B	DPEP3	C17orf102				ITGB3BP	NPL	ENTHD1				RPRD2		INF2				PPIE
	ATP2A3	HNRNPL	EPS15L1	IL21	DAB2	C8orf71		SCAND1		AMDHD2	AVL9		ALOX12P2	DUSP22	C17orf103				ITPKB	NTSR1	EPHA4				RPRML		IRX3				PRR5
	ATP5O	ICAM4	ETV6	ILF3	DAGLB	C9orf95		SEC14L1		AMH	AZGP1		ALOX15B	EIF1	C17orf108				ITPR1	OPCML	EPHB3				RYBP		ITGA6				PTGIR
	ATP5SL	ID3	EVI5	ITGB1	DAPK1	C9orf98		SENP5		AMHR2	AZI2		ALOX5AP	ELMO1	C17orf67				JUB	OPRD1	EPOR				S100A2		ITGA9				PTTG1IP
	ATP6V0A1	IFIT2	EWSR1	KIAA1731	DCTD	CACNA1C		SHANK3		AMIGO3	AZIN1		ALS2CR8	EPB41	C17orf73				KCNQ1	PARVB	ERG				SAMD4A		JSRP1				RAB7A
	ATP6V0A2	IGSF3	EXOC7	KIAA1919	DDIT4	CACNA1G		SLC35C1		ANK1	B3GNT7		AMD1	EPSTI1	C17orf77				KDM3A	PIGQ	FAM107B				SAP18		KIAA0125				RAMP1
	ATP6V1C1	IKZF1	FAM53A	KIF9	DEPDC1B	CACNA1H		SMC5		ANK2	B4GALT1		AMDHD1	ERLIN1	C18orf22				KIAA0195	PLCB4	FAM171A1				SCCPDH		KIAA0182				RCN1
	ATP8A1	IL12B	FAM57B	KLHL18	DHRSX	CACNA2D2		SNRPD1		ANKAR	B9D1		AMIGO1	ERLIN2	C18orf8				KIAA0748	PLCL2	FAM69B				SETDB2		KIAA1468				RDH16
	ATP9B	IL13	FAM7A3	LIPT1	DISC1	CACNB2		SNTG2		ANKFY1	BANP		AMIGO2	EXOSC3	C1orf130				KIAA1191	PLEKHA7	FAM83D				SGCA		KIF13A				RERE
	ATR	IL16	FAM83F	LOC100233209	DLGAP1	CACNG6		SOCS3		ANKIB1	BBC3		AMOTL1	F11R	C1orf212				KIRREL3	PLIN2	FAM92B				SH2B3		KIF2A				RGS9
	ATXN1	ITGA8	FCN3	LOC147727	DNAH1	CALM1		SURF4		ANKLE2	BCAN		AMOTL2	FADS2	C1orf26				KLHDC3	PNKD	FKBP8				SH3PXD2A		KIFC3				RHBDL3
	AVEN	ITGA9	FER	LOC399744	DNAH17	CALM2		TAF11		ANKMY1	BCAS1		AMPD3	FAM110A	C20orf108				KREMEN1	PRKCQ	FLI1				SIGLEC8		KLF15				RNPEPL1
	AZI1	ITGAM	FGD4	LOC554203	DNAJB6	CAMK4		TOP1MT		ANKRD11	BCDIN3D		AMZ1	FAM111B	C20orf26				LBR	PRPF19	FOXI1				SIN3B		KLRAQ1				RPN1
	B3GNT8	ITGB5	FGF5	LRRC29	DNAJC6	CAP2		TPO		ANKRD12	BCL7C		AMZ2	FAM120B	C20orf54				LDLRAD2	PRUNE2	FOXJ2				SIPA1L3		KLRF1				RSPH1
	B4GALNT4	KCNQ1	FHL2	LRRC8B	DNAJC9	CAPN10		TSPY4		ANKRD13A	BCLAF1		ANAPC10	FAM129B	C21orf29				LEP	PSTPIP2	FOXN2				SKI		LASS2				RSPO2
	BACH2	KIAA1161	FLJ41603	LRRC8D	DNASE1L3	CAPN13		TUBB4Q		ANKRD13B	BEGAIN		ANGPT1	FAM193A	C2orf57				LINGO1	PTGIR	FOXN3				SLC7A5		LCN2				RUNX1
	BAD	KIAA1432	FOS	LSM7	DSTYK	CASZ1		TXNIP		ANKRD16	BET1L		ANKDD1A	FAM46B	C3orf17				LMO2	RASA3	FOXP1				SYNJ2		LCP2				RXRA
	BAGE	KIAA1522	FOSL2	MASP1	DYRK3	CCDC45		TXNL4A		ANKRD19	BHLHA9		ANKH	FBXO21	C5orf15				LNPEP	RASGRP3	GADD45G				SYPL1		LIPC				SAMD14
	BAI1	KLC2	FOXJ1	MED10	EBF4	CCDC91		U2AF2		ANKRD23	BIRC2		ANKLE2	FGFR3	C5orf27				LOC100133985	REN	GAR1				TBC1D14		LOC149837				SEMA4D
	BANF2	KLF10	FRMD3	MED29	EIF4EBP1	CCM2		UBTD1		ANKRD29	BLM		ANKMY1	FKBP1A	C5orf4				LPXN	RPL6	GCNT1				TET3		LOC257358				SEPT5
	BBC3	KLRAQ1	FUT8	MIAT	ELAVL1	CCND3		USP14		ANKRD45	BLZF1		ANKMY2	FNTB	C5orf56				LRRC59	RPN1	GMCL1L				TFAP4		LOC283050				SEPT9
	BBS9	KNDC1	FYN	MICAL2	ELMO1	CCNG2		USP17		ANKRD46	BMP2K		ANKRD11	FRMD8	C6orf115				LRRFIP2	SCUBE1	GMDS				TMEM217		LOC284805				SH2D3C
	BCAR3	KSR1	FZD8	MICAL3	EPB41	CCR7		ZFR		ANKRD5	BMP8B		ANKRD17	GALNT13	C6orf122				LTC4S	SENP2	GMPR				TNFRSF4		LOC285419				SLBP
	BCAS3	LACRT	GABRG1	MIER3	ETS1	CCT6P1		ZNF180		ANKRD52	BMS1		ANKRD26	GATA4	C6orf132				MCTP1	SETBP1	GON4L				TNK2		LOC401093				SLC39A3
	BCL11A	LIPA	GADL1	MINK1	EXOC6B	CCT8L2		ZNF229		ANKRD54	BMS1P4		ANKRD42	GATAD2A	C6orf176				MEA1	SLC24A3	GRAP2				TRMT1		LOC643406				SLC39A4
	BCL2	LOC100272217	GALC	MIR145	FAM12A	CD248		ZNF552		ANKRD55	BOD1L		ANKRD44	GJA5	C6orf208				MED26	SLC30A5	GRASP				TSPAN32		LOC731779				SLC43A3
	BCL2A1	LOC441666	GALNT9	MKL1	FAM18B2	CD44		ZNF717		ANKS6	BRIX1		ANKRD57	GLI4	C7orf4				METTL9	SLC46A2	GSN				UBA6		LRRC33				SLCO5A1
	BCL8	LOC90246	GAN	MLH3	FAM194A	CD58				ANO10	BRWD1		ANKRD9	GLYATL1	C7orf50				MFNG	SLC6A9	HDGFL1				VAV1		LRTOMT				SMOX
	BCR	LRIG2	GAS2L1	MRPL44	FAM46C	CD99				ANO6	BTBD19		ANKS4B	GNA15	C8orf41				MIR129-1	SLC7A5	HERC1				VWF		LSM3				ST8SIA6
	BCYRN1	MACROD1	GATC	MTRF1L	FAM92A3	CDC23				ANP32B	BTG4		ANO10	GNAQ	C8orf71				MORN3	SMAD3	HMGN1				WDR81		LSM4				STOM
	BEND7	MAP3K3	GGT3P	MUC6	FBXO48	CDH23				ANXA3	BTRC		ANO6	GP5	C9orf103				MRPL21	SMAD6	HNRNPA0				WNT9A		LYST				SUFU
	BHLHE40	MAP3K5	GHR	MUL1	FECH	CDKN1A				ANXA4	BUB3		ANTXR2	GPR12	C9orf122				MRPS31	SNORA80B	HNRNPA3P1				XRCC1		MAP3K8				SYNRG
	BIN1	MAPRE2	GMDS	MYO1C	FER1L6	CDKN2AIP				ANXA5	BUD13		ANTXRL	GPR142	C9orf30				MSTP2	SPN	HOMER2				YWHAG		MAPK13				TAGLN2
	BIRC6	MARCH8	GNA12	MYST3	FES	CDKN3				ANXA6	BUD31		ANXA11	GPR20	C9orf50				MYL12A	SPNS2	HOXB13				ZNF280B		MAPK14				TAL1
	BOLA3	MED15	GNAQ	NAIF1	FLJ32065	CDYL				ANXA7	C10orf107		ANXA4	GPRC5C	CA12				MYT1L	SSBP3	IFT74				ZNF423		MARCH6				TIFAB
	BPESC1	MGLL	GOLGA7B	NCOA4	FLOT2	CEBPB				AOAH	C10orf26		AP1M1	GPX1	CABP5				NAT6	STAU2	IL21R				ZNF445		MAX				TMEM129
	BRCC3	MIAT	GPR114	NDUFS2	FNTB	CEP290				AP2A2	C10orf54		AP1M2	GPX4	CACNG5				NAV1	STEAP3	IL4R						MBL2				TMEM64
	BRPF3	MIR142	GPR135	NDUFV1	FOXL2	CHCHD5				AP2M1	C10orf79		AP1S2	GRAP2	CALD1				NBN	SUV420H1	INPP4B						MBNL1				TMEM88
	BRWD3	MIR146A	GRK5	NGFRAP1	FOXN2	CHD3				AP2S1	C11orf20		AP2A1	GUCY2E	CAMK2A				NBPF1	TBC1D16	KALRN						MBP				TNFAIP8
	BSDC1	MIR200C	GTDC1	NSMCE1	FOXN3	CHERP				AP3M2	C11orf24		AP2S1	H3F3C	CAPN14				NDUFA11	TBC1D22B	KIAA0427						MEIS1				TNIK
	BSPRY	MSI2	GYPE	NSUN4	FOXO1	CHPT1				AP4M1	C11orf36		AP3B1	HIP1	CARD10				NFATC3	TBL2	KIAA0802						MFSD2B				TPM4
	BTG2	MTSS1	H1FX	NUDT21	FRMD4A	CHRM4				APBA2	C11orf48		AP3B2	HNRNPA3P1	CASP8AP2				NTRK1	TEC	KIAA1324L						MIR223				TREML2
	BTN3A2	MUC20	H2AFY	OGFOD1	FSCN1	CHRNA2				APBB1	C11orf59		AP3M2	HS6ST1	CATSPER3				ODF1	TESC	KIAA1614						MMRN1				TSPAN33
	BTNL3	NAV2	HCCA2	OR2T8	FTH1	CHRNA9				API5	C11orf61		AP3S2	IER5	CCBP2				OR4C46	TEX2	KLHL3						MORN3				UBASH3A
	BTNL8	NCF4	HEXIM2	OR2W3	FURIN	CHST11				APLN	C11orf83		AP4E1	IFRD1	CCDC12				OR7C1	TMBIM1	KLHL6						MRPL34				UBE2H
	BTRC	NEUROD2	HIST3H2BB	OR4C46	FXN	CLEC17A				APLP2	C12orf26		APBA2	IFT57	CCDC21				OSBPL5	TMEM178	KSR1						MTSS1				UCP3
	C10orf11	NFYB	HPSE2	OR4D1	GAD1	CLGN				APOBEC3B	C12orf4		APBB2	IL8RBP	CCDC25				OSBPL8	TMEM63B	LAT						MYLK4				UMODL1
	C10orf122	NTM	HSPA9	OSGEPL1	GADD45G	CLIC4				APOBEC3C	C12orf44		APC	ILDR1	CCDC48				PACSIN2	TMEM72	LEFTY2						MYST1				USP20
	C10orf75	NTN1	HSPC159	PCTK2	GAL	CLIP3				APOL2	C12orf57		APCDD1	INSIG1	CCKBR				PCBP2	TNRC18	LIPC						NAT8B				XCL2
	C10orf78	OBSCN	HTRA3	PDE4DIP	GALNT10	CLK4				APOL4	C12orf61		APCDD1L	KCNQ1	CCL24				PCYT1A	TNS3	LOC349408						NEAT1				ZC3HC1
	C10orf91	ODZ4	HTT	PDIK1L	GALNT2	CLRN1OS				APOLD1	C13orf31		APLN	KIAA0141	CCNA1				PHC2	TP53BP2	LOC643008						NEK1				ZMYND8
	C12orf30	OR1J1	ICA1	PDXDC1	GAPVD1	CLU				APOOL	C13orf33		APOL6	KIAA0564	CCNG1				PIGG	TRIM17	LOC653390						NEK6
	C12orf49	PCK2	IFT81	PHB2	GDPD1	CMKLR1				AQP9	C14orf102		APOLD1	KIAA1462	CCNY				PLCB2	TRIM2	LOC727677						NFKBIA
	C13orf1	PCSK6	IKZF1	PHTF2	GFI1B	CNPY3				ARAF	C14orf104		APPL2	KIRREL	CCR4				POLDIP3	TTC27	LPIN1						NFX1
	C13orf28	PDCL3	IL17RA	PLA2G16	GLUL	COG4				ARAP1	C14orf118		APRT	KLF7	CCR8				POTEA	TXLNB	LRRC16A						NR5A2
	C14orf101	PIP5K1B	IL9R	PLCL2	GMPPA	COG6				ARF3	C14orf126		APTX	KLHL3	CD109				PPAN	UPF2	LYN						OAZ1
	C14orf106	PLCB2	ILKAP	PODNL1	GNG12	COL18A1				ARF5	C14orf133		AQP12B	KRI1	CD1D				PPCDC	USP9X	MAN1C1						OR10V1
	C14orf118	PLCG2	IMPA2	POLA2	GOLGA4	COLEC11				ARF6	C14orf143		AQP2	KRT17	CD2				PPIL4	VEZF1	MDM1						OR4D1
	C14orf182	PLTP	INHA	PPYR1	GPR56	COTL1				ARFGAP2	C14orf153		AQR	L3MBTL2	CD300C				PPP1R9B	ZBED5	MELK						ORAI1
	C14orf21	PNMT	INPP4B	PRDM4	GPR77	CPEB4				ARFRP1	C14orf182		ARAP1	LCTL	CD34				PSMD9	ZEB2	MESDC1						PATL1
	C14orf34	PPP1R9B	INPP5A	PRKAB1	GPX1	CPNE2				ARHGAP28	C14orf183		ARCN1	LEFTY1	CD40				PTCH1	ZFPM1	MFN2						PCSK6
	C14orf38	PPP2R2A	INPP5F	PRKAR2B	GRIK1	CPSF4L				ARHGAP29	C14orf70		ARF1	LOC100134229	CD40LG				PYCR2	ZNF396	MLN						PDLIM1
	C14orf4	PRKCQ	INSR	PSMC6	GRIN3A	CRBN				ARHGAP30	C14orf80		ARF3	LOC255411	CD47				RAB37	ZNF511	MRAP2						PGAP3
	C14orf49	PRKRIP1	IRS1	PTMA	GUCY2E	CRHR1				ARHGAP6	C15orf23		ARF4	LOC285780	CD58				RAD23A		MRPL14						PICALM
	C14orf70	PRPSAP2	ITGB2	PTPRD	GYPC	CROCC				ARHGDIA	C15orf34		ARFIP2	LOC441294	CD84				RERE		MRRF						PIK3C2B
	C15orf39	PTAFR	KBTBD6	PWP1	H1F0	CROCCL1				ARHGEF1	C15orf37		ARHGAP17	LOC91316	CD9				RGS11		MRVI1						PITPNM2
	C15orf44	PTGDR	KCNA2	RAB14	HBE1	CROCCL2				ARHGEF12	C16orf42		ARHGAP18	LOC96610	CDC42EP1				RHOG		MUC4						PLEK
	C15orf59	PTGS1	KCNA3	RAB30	HERC1	CSGALNACT1				ARHGEF18	C16orf75		ARHGAP19	LPHN1	CDC42EP3				RNF144A		MYH10						PLEKHF2
	C16orf45	PTPN6	KCNN3	RALGAPB	HIST1H2BG	CSMD1				ARHGEF3	C16orf80		ARHGAP20	LRBA	CDKL1				RNU12		MYH7						PLEKHM3
	C16orf63	RAB11A	KIAA0182	RALGDS	HIST1H4E	CTTNBP2				ARHGEF4	C17orf101		ARHGAP22	LRCH1	CEBPB				RPL18		MYH9						PNPLA7
	C16orf72	RAB27B	KIAA0528	RAMP1	HMGB1L1	CXCL12				ARID1A	C17orf76		ARHGAP25	LRRC32	CECR1				RPL8		MYL12A						PNPLA8
	C17orf60	RAD50	KSR1	RASA3	HNMT	CXCL2				ARID1B	C17orf86		ARHGAP8	LTBP1	CECR5				RPS14		MYLIP						PPAPDC3
	C17orf67	RAPGEF5	LACTB	RBMS1	HOOK2	CXXC5				ARID5A	C18orf1		ARHGDIB	LYN	CELSR1				RPS6		MYO1C						PPCDC
	C17orf73	RASGRP4	LAPTM5	RNF216	HPCAL1	CYLD				ARL4C	C18orf18		ARHGEF1	LYPLAL1	CENPP				RRP1		MYO5C						PPIF
	C18orf1	RBM27	LATS1	RPS15	HPSE2	CYP27B1				ARL5A	C18orf19		ARHGEF15	LYZL2	CGRRF1				SAR1B		NFASC						PPP1R16B
	C19orf53	RBPMS	LDLRAD3	RPUSD2	ICAM5	CYP2E1				ARL6	C18orf32		ARHGEF17	MAD2L1	CHAF1B				SCAMP4		NFIB						PRODH2
	C1D	REST	LHX2	SC5DL	IFT172	CYP4F2				ARL8B	C19orf12		ARHGEF18	MAML1	CHCHD2				SDCCAG1		NFKBIZ						PROK1
	C1orf152	RFX2	LIMD2	SCAMP2	IGF2R	CYP51A1				ARMC2	C19orf35		ARHGEF3	MAPKBP1	CHD6				SECISBP2		NGDN						PSMA6
	C1orf156	RNASE7	LIX1L	SEC22B	IL1R1	CYTSB				ARNT2	C19orf44		ARHGEF7	MAX	CHD9				SEPT1		NHEG1						PSMG3
	C1orf186	RNASE8	LMO2	SEL1L	IL1R2	DAPK2				ARPC5	C19orf47		ARID3B	ME2	CHID1				SFRS1		NHP2						PSTPIP2
	C1orf203	RNASET2	LOC100128675	SERPINB1	IL1RAP	DCHS1				ARRB2	C19orf55		ARIH2	MESDC1	CHRM2				SH2D2A		NLK						PTBP1
	C1orf212	RNF170	LOC100130581	SERPINB9	IL6ST	DCTN6				ARSA	C19orf70		ARL5B	MFGE8	CHRNB4				SLC11A1		NOS3						PXN
	C1orf216	RPS6KA1	LOC100134259	SH3RF1	INCENP	DDIT4				ASAP1	C1orf105		ARL5C	MIR130A	CHST11				SLC27A5		NOTCH1						PYROXD1
	C1orf26	RSBN1L	LOC100216545	SIGLEC8	INO80C	DDX59				ASB1	C1orf116		ARL6	MIR146A	CHST8				SLC2A3		NR4A1						RAP2B
	C1orf38	RSPO4	LOC148696	SKAP1	IQGAP2	DEFB1				ASB10	C1orf150		ARL6IP5	MKLN1	CITED4				SMAGP		NRGN						RAPGEF1
	C1orf61	RUNDC3A	LOC149134	SKI	IQSEC3	DENND3				ASB13	C1orf182		ARMC10	MMEL1	CLDN11				SNHG11		NT5M						RASSF6
	C1orf83	RUNX3	LOC285205	SLC17A9	ITM2A	DGKD				ASGR1	C1orf187		ARMC5	MMP24	CLDN12				SPHK2		NTSR2						RBM38
	C1orf95	SDF2L1	LOC399744	SLC25A32	ITPR1	DGKZ				ASGR2	C1orf203		ARMC6	MMP28	CLDN14				SSU72		ODF2						RCAN1
	C1S	SERP2	LOC441666	SLC2A8	JARID2	DHCR24				ASNSD1	C1orf229		ARNT2	MOBKL2C	CLDN19				STOML2		PA2G4P4						RFC2
	C20orf112	SH2B3	LOC494141	SLC30A6	JUNB	DHRS1				ASPH	C1orf231		ARPC1A	MRO	CLDN3				SYT6		PDCD1LG2						RFESD
	C20orf166	SH3PXD2A	LOXHD1	SLC30A7	KALRN	DHX32				ASPRV1	C1orf31		ARPC3	MTHFD1L	CLEC16A				TADA3		PDGFRB						RFTN1
	C20orf194	SLC17A5	LPA	SLC35E1	KCNN3	DIO3				ASXL1	C1orf38		ARPC4	MYST2	CLIP2				TBL3		PEAR1						RFX1
	C20orf94	SLC1A5	LRP1	SLC4A1AP	KCNQ1	DIP2C				ASXL2	C1orf63		ARRB1	NCKAP1	CLRN1OS				TEX264		PICK1						RRM2
	C20orf95	SLC25A30	LRRC33	SLC8A3	KCNQ4	DLC1				ATAD2	C1orf69		ARRB2	NCRNA00207	CLSTN2				TFAM		PINX1						RUFY1
	C21orf130	SLC2A6	LSG1	SMG6	KDELR2	DLG1				ATF1	C1orf93		ARTN	NDST1	CMIP				THAP1		PIP4K2A						SCAMP2
	C21orf63	SLC36A1	MACROD2	SNAP47	KIAA0232	DLGAP1				ATF2	C1orf97		ASAH2B	NEIL2	CNGA4				THSD1P		PLXNB3						SDPR
	C21orf91	SLC4A1	MAPKBP1	SNX8	KIAA1009	DLL1				ATF7IP	C1RL		ASAP2	NFAT5	COL14A1				TIMM22		PMP22						SH3RF3
	C22orf34	SLC7A5	MCFD2	SPATA16	KIAA1026	DNAJB12				ATF7IP2	C20orf24		ASB13	NGDN	COL18A1				TLN1		PNKD						SHANK2
	C2orf18	SMYD3	MECP2	SPPL2B	KIAA1737	DNAJB2				ATG10	C20orf26		ASB3	NRF1	COL29A1				TMEM222		POFUT2						SKAP1
	C2orf57	SNAP23	MED12L	SPTLC1	KIT	DNMT3A				ATG16L2	C20orf3		ASB8	NRGN	COL4A2				TMEM62		PPFIA4						SLAMF6
	C2orf66	SNAR-E	MED9	SRRM1	KLF10	DPP6				ATG4C	C20orf43		ASF1B	NRXN2	COL6A1				TNFRSF1B		PRKCB						SLC24A3
	C2orf85	SNORA38B	MEX3B	SSBP2	KLF7	DPY19L3				ATG9B	C20orf94		ASGR1	ODF2	COL6A2				TNFRSF8		PROCR						SLC37A1
	C3orf20	SPEN	MFF	ST6GAL1	KLF9	DRD4				ATL3	C21orf33		ASGR2	OPHN1	COL6A3				TNS4		PRR5L						SLC45A4
	C3orf27	SPPL2B	MICAL2	STAM	KLHDC1	DSCAML1				ATOH8	C21orf57		ASH2L	OR1F1	COLEC12				TPM1		PSAP						SLC7A10
	C3orf48	SRP72	MIR133A2	STAT6	LACE1	DTNBP1				ATOX1	C21orf59		ASMT	OSGEP	COQ10B				TPR		PTGS1						SNCA
	C4orf36	SSH3	MIR187	STXBP2	LAT2	DUSP2				ATP10D	C2orf29		ASPG	P2RY1	CORO2A				TRIP4		PTK2						SPDYC
	C4orf46	ST3GAL1	MIR200B	TARS2	LIF	DUSP22				ATP12A	C2orf34		ASRGL1	PAG1	CPA4				TRPS1		PTPN18						SPTBN1
	C4orf50	SUPT4H1	MIR548D1	TMEM101	LMO2	DUSP5P				ATP1A1	C2orf42		ASTN2	PARD3	CPA5				TSPY4		PYCR2						ST3GAL2
	C5	SUV420H2	MOGAT1	TMEM40	LOC100129066	DUSP7				ATP1B1	C2orf44		ASXL2	PARP4	CPEB1				TSPYL5		RAB11A						ST8SIA6
	C5orf4	SYF2	MPPE1	TMEM51	LOC100130264	DUSP8				ATP2A2	C2orf49		ATAD1	PCMTD1	CPEB4				TTTY18		RAB11FIP4						STAT3
	C5orf62	SYNC	MRPL1	TMEM60	LOC339524	DYNLL1				ATP2B2	C2orf56		ATF3	PDE2A	CPNE5				TTTY3B		RAB22A						STON2
	C6orf217	TBC1D13	MRPS17	TNFAIP8L1	LOC441294	E2F3				ATP2B4	C2orf57		ATG10	PEAR1	CREB3L1				UBE2D2		RAB30						SUGT1P
	C6orf222	TMEM107	MRPS24	TNFSF9	LOC90784	EDARADD				ATP5A1	C2orf62		ATG16L1	PECAM1	CRIPAK				UBE2D3		RABGGTA						SUSD1
	C7orf10	TNFAIP8	MVK	TRIM47	LOX	EEF1A1				ATP5B	C2orf64		ATIC	PEX14	CROCCL1				UBXN11		RASGRP2						SYK
	C7orf25	TNPO1	MYH9	TRIM62	LRRC32	EEFSEC				ATP5C1	C2orf79		ATP10A	PFTK2	CRYGD				UNC13A		RECQL5						TBC1D7
	C7orf41	TNPO2	NCRNA00032	TRIM63	LRRC37A3	EFCAB2				ATP5D	C3		ATP13A1	PIK3R5	CSF1				USP48		REPS2						TBXA2R
	C7orf65	TRAF4	NCRNA00092	TSGA10	LRRFIP2	EFCAB8				ATP5E	C3orf1		ATP13A2	PIP5K1B	CSF2RB				USPL1		RGS3						TDRD9
	C8orf37	TRANK1	NDUFC2	TSPAN5	LTBP1	EFHD2				ATP5F1	C3orf38		ATP2A2	PLIN2	CSMD1				UST		RGS9						TMCC2
	C8orf38	TSC22D1	NFIB	TSPY4	LYN	EFNA5				ATP5H	C4orf34		ATP2A3	POLR2E	CSMD2				WDR36		RNF130						TMCC3
	C8orf51	TSPAN5	NFKBIL2	TTPAL	LYST	EIF2AK3				ATP5O	C5orf28		ATP2B2	POT1	CSRNP3				WNT11		RYR3						TMEM104
	C8orf79	TTLL10	NOC4L	TUBB4	MAD2L1BP	EIF2AK4				ATP6AP2	C5orf43		ATP2C2	PPM1H	CTDP1				ZBTB45		SEL1L						TMEM163
	C9	TXNRD2	NOTCH1	TXNDC3	MAN1A1	EIF4ENIF1				ATP6V0A1	C5orf51		ATP5C1	PPP3CA	CTDSPL				ZBTB46		SEMA4D						TMEM184A
	C9orf150	ULK3	NPEPL1	UBE2F	MAN2A2	ELMOD2				ATP6V0A2	C5orf56		ATP5H	PRDX6	CTNNBL1				ZCCHC14		SERPINE1						TMEM39A
	C9orf4	UNC13D	NSFL1C	UCK2	MAP3K7IP1	ELOVL6				ATP6V0B	C6orf115		ATP5I	PRKAR2B	CTTN				ZFHX3		SESN3						TPRXL
	C9orf84	UNC5A	NUDT9	USP17	MAPKAPK2	EML4				ATP6V0C	C6orf182		ATP5J	PRKCB	CTTNBP2				ZMPSTE24		SH2B3						TRIM24
	CA14	UNC5B	NUFIP1	USP36	MARK3	EML6				ATP6V0D2	C6orf191		ATP5J2	PRKCQ	CUBN				ZNF302		SH3TC1						TRPC6
	CA4	VSX1	NUP153	VPS18	MAVS	EMR1				ATP9B	C6orf211		ATP5L	PRR5	CX3CR1				ZNF395		SIGLEC6						TSPAN14
	CACNA1D	WDR51A	NUP35	WAS	MAX	ENKUR				ATRN	C6orf226		ATP5S	PRR5-ARHGAP8	CXADRP2				ZNF608		SLC10A7						TSPAN18
	CACNA2D3	ZBTB20	NUP98	WBP2	MBNL1	EPCAM				ATXN1	C6orf70		ATP5SL	PRSS1	CXADRP3				ZNF716		SLC2A3						TUBA8
	CACNB2	ZBTB48	OBFC2A	WBP5	MEIS1	EPHA10				ATXN1L	C7orf55		ATP6V0A2	PSME4	CXCL6				ZNF721		SLC35D3						UBA7
	CACNG2	ZDHHC7	ODF2L	WDR13	MESDC1	EPHA2				ATXN7	C9		ATP6V0E2	PTCH2	CXCR4				ZSCAN20		SLC39A11						UBASH3B
	CACNG6	ZFPM1	OGDHL	WDR61	MGAT3	EPHX2				ATXN7L1	C9orf102		ATP6V1A	PTGDR	CXorf40B				ZSCAN22		SLC44A1						UNC13A
	CACYBP	ZMAT4	OLFML3	YWHAZ	MGAT5B	EPPK1				ATXN7L2	C9orf106		ATP6V1D	PTP4A3	CXorf57				ZZZ3		SLC9A1						USP15
	CALN1	ZNF219	OPN1LW	ZFP36	MGLL	EPS8				AUTS2	C9orf119		ATP6V1E1	PTTG1	CXXC1						SLC9A7						VAC14
	CAMTA1	ZNF433	OR52A1	ZNF167	MINPP1	ERICH1				AVP	C9orf130		ATP7B	PVRL1	CYP26B1						SNX8						VASH1
	CANT1	ZNF521	PALLD	ZNF419	MIR103-2	ERO1LB				AVPI1	C9orf156		ATP8A1	PYCR2	CYP4F22						SOD2						VAV3
	CAP1	ZNF526	PARD3	ZNF445	MIR135A1	ESPN				AVPR2	C9orf3		ATP9B	RAB11A	CYP4F8						SOX10						WASF3
	CAPN1		PARL	ZNF469	MIR144	ESPNP				AZI1	C9orf6		ATR	RAB33B	CYTH2						SOX7						WBSCR28
	CAPN2		PARP11	ZNF580	MIR590	EVC2				AZIN1	C9orf82		ATRIP	RASGEF1B	CYTH3						SPA17						WDR1
	CAPZA3		PBX4	ZNF704	MITF	EVL				B3GALNT2	C9orf89		ATXN3	RASGRP3	CYTL1						SPNS3						WDR70
	CAPZB		PCID2	ZNF784	MOBKL1B	EXD3				B3GALTL	C9orf93		AURKB	RCBTB2	CYTSB						ST7						WNT7A
	CASK		PCIF1	ZNF79	MRPS31	EXOC7				B3GNT2	CAB39		AUTS2	RDM1	D4S234E						STK10						YWHAZ
	CASP10		PCNT	ZSWIM6	MSI2	EXOSC2				B4GALNT4	CABIN1		B3GAT3	RELA	DAB2						STK39						ZBTB16
	CASQ1		PDLIM1	ZZEF1	MTHFD2	FADS2				B4GALT3	CACNA1I		B3GNT2	RFT1	DACT2						STOM						ZC3HAV1
	CAV2		PES1		MTHFR	FADS6				B9D1	CALM1		B3GNT3	RGS6	DAG1						SYNGAP1						ZFPM1
	CBR4		PGM2		MTL5	FAM110A				BACH1	CALM3		B4GALT1	RGS9	DAP						TAGLN2						ZGLP1
	CBX3		PJA2		MTMR3	FAM120B				BACH2	CALR3		B4GALT3	RHPN1	DAPP1						TANC2						ZMIZ1
	CCDC109A		PLCE1		MYO1A	FAM124B				BAD	CALU		BAALC	RNF216	DARC						TFF2						ZNF487
	CCDC135		PLD6		MYO1D	FAM125B				BAGE	CAP1		BAD	RPS3A	DCAF5						TFF3						ZNF564
	CCDC57		PLEKHA2		MYO3B	FAM197Y2				BAGE2	CAPG		BAG1	RPS6KA2	DCC						TFIP11						ZNF664
	CCDC60		PLEKHA6		NEU3	FAM35B2				BAGE3	CAPN10		BAG4	RRP15	DDX3X						THUMPD1						ZNF710
	CCDC7		PLEKHF2		NEUROD1	FAM38A				BAHCC1	CAPNS1		BAG5	RUFY4	DENND4A						TK2						ZNRF1
	CCDC9		PLXNB2		NFATC1	FAM38B				BAIAP3	CAPRIN2		BAGE	RWDD3	DFNB31						TLN1
	CCL18		PMS2L11		NFE2	FAM55C				BANF2	CASC1		BAGE2	SAG	DGKQ						TM6SF1
	CCL23		PNPLA6		NFIX	FAM83F				BANK1	CATSPER1		BAGE3	SAMD12	DHH						TMED3
	CCND1		POMC		NME6	FANK1				BANP	CBY3		BAHCC1	SCAMP4	DHRS11						TMEM68
	CCND3		POTEA		NSMCE2	FAR2				BAT2D1	CC2D1B		BAK1	SCRT2	DIO3OS						TMSL3
	CCNG1		POU6F2		NUDT5	FBLN2				BATF	CCDC12		BANF1	SDC4	DIP2C						TNFRSF21
	CCNH		PPARGC1B		NUDT9P1	FBXO25				BAX	CCDC122		BANP	SEPHS1	DLG2						TNK2
	CCNJL		PPP1R12A		NUPL1	FCHSD2				BBC3	CCDC142		BAZ1B	SEPT9	DLGAP2						TNRC6B
	CCR1		PPPDE2		ODF1	FGFR3				BBS2	CCDC15		BAZ2A	SFRS6	DLK1						TOLLIP
	CCR3		PQLC2		OPRD1	FGR				BCAM	CCDC157		BBC3	SFXN3	DNAH11						TRAM2
	CCR9		PRDM8		OR11L1	FIS1				BCAN	CCDC30		BBS4	SH2B3	DNAH6						TRIM56
	CCRL2		PREX1		OR1J1	FLCN				BCAR1	CCDC57		BCAN	SHANK3	DNAJC27						TRPM1
	CCT6B		PTPRE		OR2AT4	FLJ35776				BCAT1	CCDC59		BCAS2	SIGLECP3	DOCK10						TSGA14
	CD163L1		PTPRN2		OR51B4	FLJ41856				BCKDHA	CCDC64		BCAS4	SIKE1	DOCK2						TSPAN15
	CD200R1L		PVRL1		PABPC1	FLJ42709				BCKDHB	CCDC76		BCCIP	SIN3B	DOCK3						TSPAN32
	CD248		PVT1		PADI4	FLJ44054				BCKDK	CCDC9		BCDIN3D	SIPA1	DOCK4						TTC7B
	CD300A		RAB33B		PANK2	FOXK2				BCL2L11	CCDC97		BCKDK	SLC25A15	DOK7						TTLL6
	CD300LB		RAB3D		PAPPA	FRG1				BCL3	CCNI		BCL10	SLC9A1	DPP6						TULP4
	CD302		RABGGTB		PCSK6	FRG1B				BCL6	CCNL1		BCL11A	SLCO3A1	DSCR6						UBR4
	CD4		RAD54L2		PDZD8	FRG2C				BCL9	CCNT1		BCL2	SLFN14	DTNBP1						UBXN11
	CD55		RALGPS1		PEX5	FSTL4				BCL9L	CCNT2		BCL2L1	SMAD6	DUSP22						UROD
	CD58		RANBP2		PFTK2	FURIN				BCOR	CCPG1		BCL2L13	SMARCAD1	DUSP7						VAPB
	CD63		RBBP5		PGBD2	FUT8				BCR	CCT2		BCL7C	SNAP23	DYNC1H1						VAV1
	CD82		RBM15B		PIK3R1	GADD45G				BCS1L	CCT3		BCOR	SNHG12	DYNC1I2						VAV3
	CD83		RERE		PIPOX	GALNT10				BEGAIN	CD14		BCORL1	SNORA16A	DYRK3						VCL
	CD8A		RIN3		PITPNC1	GALNT14				BHLHE40	CD19		BDH1	SNORD7	ECE1						VDAC3
	CDC14A		RNASE2		PIWIL3	GALNT2				BICD2	CD1A		BDNFOS	SPA17	EED						WASF3
	CDC16		RNASE3		PKIG	GAS6				BIN2	CD1D		BECN1	SPINT1	EEFSEC						WDR1
	CDC5L		RNF187		PLEK	GATA4				BIRC5	CD3D		BEND7	SPRY1	EEPD1						WIF1
	CDCA3		RPTOR		PMVK	GATAD2A				BIVM	CD3E		BFAR	SRXN1	EFHD1						WIPI1
	CDCA4		RYR3		POLL	GATAD2B				BLCAP	CD58		BFSP1	SSPO	EFNB2						WRB
	CDCP2		SAA4		PPOX	GDAP1				BLM	CD7		BHLHA9	ST6GALNAC6	EFR3B						WWOX
	CDH1		SAMD12		PPP1R15A	GDF10				BLVRA	CD81		BID	STARD4	EGFL6						ZNF175
	CDH23		SCN9A		PRDX5	GDF6				BMF	CD82		BIN2	STK24	EGLN3						ZNF509
	CDH4		SDC3		PRF1	GFOD1				BMP1	CDC26		BIN3	STON2	EGR3						ZNF792
	CDK5RAP2		SDCCAG1		PRIMA1	GFRA3				BMPR2	CDC2L5		BIRC6	STRN4	EHBP1L1						ZP3
	CDK6		SDR9C7		PRKAB1	GINS3				BMS1	CDC37		BIRC8	SUGT1L1	EIF2AK1
	CDK9		SEC14L2		PRKACG	GNG7				BNIP2	CDC37L1		BIVM	SYK	EIF4E
	CDKAL1		SEC22C		PRKCB	GOLGB1				BNIP3	CDC42		BLM	SYT6	ELFN1
	CDKL4		SEPT9		PRKG1	GPHN				BOD1	CDC42EP3		BLMH	TAC4	ELL2
	CDKN1A		SERP2		PRNT	GPN3				BOK	CDC42SE1		BLOC1S1	TACC3	ELMO1
	CDY1		SFI1		PRTFDC1	GPR123				BPI	CDCA5		BLOC1S2	TAF15	ELN
	CDYL		SFRP5		PTCRA	GPR135				BRAF	CDH22		BMPR1B	TAS2R41	EMR2
	CEBPE		SFXN5		PTGS1	GPR26				BRD9	CDH23		BMS1	TBC1D22A	EP400
	CENPP		SH2D4B		PVT1	GPR39				BRI3BP	CDK4		BNIP2	TBC1D23	EPB41L1
	CEP110		SH3KBP1		PWP2	GPR6				BRMS1L	CDK5RAP3		BNIP3L	TBCD	EPB42
	CEP135		SH3TC1		RAB27B	GPRIN1				BRPF1	CDKN2AIPNL		BOC	TCP10L	EPHA3
	CEP63		SH3TC2		RAB31	GPRIN2				BRPF3	CDKN2D		BOLA3	TESC	EPHB3
	CFDP1		SHC3		RAP1A	GPX1				BRUNOL4	CEBPZ		BRCA2	TET3	EPHB6
	CFLAR		SHISA7		RAPGEF6	GRID1				BRUNOL5	CELA3A		BRE	TEX2	EPS8L3
	CHD2		SLC11A1		RAPGEFL1	GRK6				BRUNOL6	CELSR1		BRF1	TGFBR2	EPSTI1
	CHIT1		SLC19A1		RARRES1	GSC2				BSN	CENPJ		BRI3	TGFBRAP1	ERGIC3
	CHPT1		SLC25A38		RASSF10	GSDMD				BST1	CENPQ		BRWD2	THAP5	ERMN
	CHRNG		SLC26A5		RASSF2	GYLTL1B				BTBD11	CEP135		BSPH1	THRB	ETS2
	CHST11		SLC2A3		RBM38	HCCA2				BTBD9	CEP250		BTAF1	THTPA	ETV4
	CHST12		SLC2A6		RCBTB2	HDAC11				BTD	CEP63		BTBD12	TLE4	ETV6
	CHSY1		SLC38A10		RCL1	HDAC7				BTG2	CES2		BTF3	TM4SF1	EXOC6B
	CHURC1		SLC39A13		RERE	HEATR7A				BUB1B	CFLAR		BTF3L4	TM4SF18	EXOSC4
	CIC		SMAD3		RG9MTD1	HELT				BZW1	CHCHD2		BTG1	TM7SF4	EXOSC7
	CIITA		SMARCD2		RGS10	HES1				BZW2	CHCHD4		BTN3A2	TMEM189-UBE2V1	EXT1
	CISH		SNIP		RGS18	HIRA				C10orf114	CHCHD6		BUB1	TMEM40	EXTL3
	CITED2		SNORA7B		RGS6	HIST1H2BD				C10orf128	CHD2		BYSL	TMEM68	EZH1
	CKAP2L		SNORD103A		RHAG	HIST1H2BG				C10orf129	CHD9		BZW1	TMIE	EZH2
	CKAP5		SNRNP70		RILP	HIST1H2BH				C10orf131	CHI3L2		C10orf104	TNFRSF19	FAM104B
	CKB		SOCS1		RNASE4	HIVEP1				C10orf27	CHMP4B		C10orf110	TPCN1	FAM120B
	CLASP1		SPI1		RNF24	HK1				C10orf46	CHMP7		C10orf111	TPRKB	FAM129B
	CLCN3		SREBF2		RP5-1022P6.2	HKR1				C10orf55	CHPF2		C10orf137	TPST2	FAM135B
	CLDN14		SRP14		RPP25	HMGB2				C10orf58	CHRM3		C10orf25	TRIM41	FAM155A
	CLDN7		SSNA1		RUNX1T1	HNRPA1L-2				C10orf71	CHRNE		C10orf26	TRPC2	FAM159A
	CLEC16A		ST18		S1PR1	HOXB4				C10orf78	CHST1		C10orf32	TRPM3	FAM167A
	CLEC17A		STAT3		SAMD12	HPCAL4				C10orf84	CHST11		C10orf47	TRPM5	FAM194A
	CLU		STAT5A		SCARNA16	HPSE2				C10orf90	CHST12		C10orf84	TSPAN9	FAM19A5
	CLUL1		STK10		SCRT2	HR				C10orf91	CHST13		C10orf88	TTC15	FAM38A
	CLYBL		SUMO3		SEC14L1	HRH3				C10orf99	CIAO1		C11orf10	TXNDC8	FAM40B
	CMAH		SYK		SENP7	HSP90AA1				C11orf24	CITED2		C11orf2	UBA7	FAM53A
	CMIP		SYT2		SERP2	HSPH1				C11orf35	CKS2		C11orf24	UBASH3B	FAM58B
	CNRIP1		SYT6		SGMS1	HTR4				C11orf57	CLCN3		C11orf46	UBE2V1	FAM60A
	CNTNAP2		SYTL2		SH3GL1	HYDIN				C11orf75	CLCN6		C11orf49	UMODL1	FAM70B
	COBL		TBL1X		SIAH2	ICAM5				C11orf80	CLDND2		C11orf51	USP14	FAM72A
	COG2		TCEA3		SIGLEC12	IDS				C11orf9	CLEC3B		C11orf65	USP24	FAM72B
	COL12A1		TG		SIGLEC6	IER5				C12orf24	CLINT1		C11orf71	USP4	FAM7A1
	COL22A1		THBS1		SIRT2	IFI44				C12orf32	CLN5		C11orf82	WBSCR26	FBXL18
	COL23A1		THEM4		SLC12A7	IFNA14				C12orf41	CLPTM1L		C12orf10	WDR44	FBXL20
	COL24A1		THOC1		SLC14A1	IFNA5				C12orf48	CLSTN3		C12orf11	WFIKKN2	FCER1A
	COL27A1		TMED10		SLC24A3	IGF1R				C13orf27	CMAH		C12orf49	YPEL4	FGD4
	COL4A2		TMEM106A		SLC2A1	IGF2R				C13orf33	CMIP		C12orf51	YTHDC1	FGD6
	COL5A1		TMEM130		SLC35A4	IGFBP3				C13orf38	CMKLR1		C12orf68	ZBTB16	FGF18
	COL9A1		TMEM38A		SLC6A12	IGSF9B				C14orf101	CNDP2		C12orf73	ZCCHC24	FGF6
	COQ7		TMEM41A		SLC6A9	IKZF1				C14orf102	CNIH		C13orf33	ZCCHC6	FGFR3
	CORO2B		TMEM8C		SLC9A9	IL3				C14orf106	CNNM2		C14orf109	ZMAT3	FLI1
	COX7A2		TMX4		SLFN14	IL32				C14orf138	COG7		C14orf118	ZNF175	FLJ32065
	COX7C		TNFSF10		SLIT3	IL6R				C14orf149	COL25A1		C14orf119	ZNF213	FLJ36031
	CPN2		TNIP1		SMOX	IL9R				C14orf167	COL6A3		C14orf132	ZNF267	FLJ36777
	CPXM1		TNS1		SMS	INF2				C14orf169	COMMD10		C14orf139	ZNF32	FLJ37307
	CRADD		TOMM40		SNORA38B	ING2				C14orf43	COMMD9		C14orf142	ZNF321	FLNA
	CREB3L3		TOP1		SNORD7	INPP1				C14orf70	COPE		C14orf159	ZNF451	FMNL2
	CRISPLD2		TP53I11		SOX13	INSIG1				C14orf79	COPG		C14orf166B	ZNF609	FMNL3
	CRLS1		TPM1		SPI1	INTS4L2				C15orf21	COPS7A		C14orf174	ZNF667	FMR1NB
	CROCCL1		TRAPPC9		SPINK4	IPO7				C15orf39	CORO6		C14orf180	ZNF678	FNBP1L
	CRP		TREM1		SPTAN1	IQCB1				C15orf44	COX18		C14orf181	ZNF696	FNDC3B
	CRYBA4		TRIAP1		SPTB	IQCE				C15orf52	CP110		C14orf182	ZNF763	FOXJ2
	CRYM		TRIM48		ST3GAL1	IRF8				C15orf56	CPAMD8		C14orf183	ZNRF1	FOXK1
	CSF2		TRPS1		ST3GAL4	ISG20L2				C16orf13	CPEB2		C14orf4	ZSCAN16	FOXN3
	CSF3R		TSFM		ST6GAL1	ISOC2				C16orf5	CPLX2		C14orf43	ZSWIM6	FRG1
	CSGALNACT1		TSPY4		ST8SIA1	ISYNA1				C16orf59	CPSF7		C14orf70		FRMD4A
	CSMD1		TTTY18		STAM	ITGA7				C16orf62	CPT1A		C14orf79		FRMD4B
	CSMD3		TTTY3B		STARD8	ITGA8				C16orf67	CREBZF		C15orf2		FRMD8
	CSNK1A1		TUBAL3		STIM1	ITPK1				C16orf7	CREM		C15orf21		FRMPD2
	CSPG4		TXN2		STIM2	ITPR1				C16orf70	CRIPT		C15orf23		FSCN1
	CTDSPL		UBE2QL1		STON2	IYD				C16orf72	CRK		C15orf24		FSD2
	CTNNBL1		UCN3		STXBP5	JAK2				C16orf74	CRNKL1		C15orf39		FYCO1
	CTNND2		USP18		SUGT1P	JMY				C16orf75	CROCC		C15orf40		FZD7
	CTNS		UST		TANC1	JUN				C17orf101	CRTAC1		C15orf54		G6PD
	CTR9		VPRBP		TAS2R41	KAL1				C17orf103	CRYL1		C15orf57		GABRA3
	CTSB		VSX1		TBC1D22B	KCNIP2				C17orf28	CSAD		C15orf59		GABRB3
	CTSC		WDR1		TEC	KCNJ12				C17orf57	CSK		C15orf63		GABRG3
	CUEDC1		WDR7		TFDP2	KCNJ9				C17orf77	CSNK1D		C16orf46		GABRP
	CUGBP1		WDR81		THOC2	KCNS2				C17orf85	CST3		C16orf53		GAK
	CUGBP2		WISP1		TIAF1	KDM4B				C17orf96	CSTF2T		C16orf55		GALNT9
	CUX1		WWP2		TJP2	KDM6B				C17orf97	CTDP1		C16orf58		GANC
	CX3CR1		XYLT1		TMEM233	KHDRBS1				C18orf1	CTNNB1		C16orf61		GATA1
	CXADRP2		ZBTB16		TMEM68	KIAA0748				C18orf22	CTR9		C16orf63		GBX2
	CYB5B		ZBTB7A		TMEM98	KIAA1549				C18orf8	CTSD		C16orf68		GDPD5
	CYP4F2		ZCCHC8		TNIK	KIAA1609				C19orf20	CTSE		C16orf74		GFI1B
	CYTSA		ZNF438		TNS3	KIAA1688				C19orf24	CTTN		C16orf87		GHRHR
	DACH1		ZNF446		TRHR	KIAA1715				C19orf28	CTU1		C16orf91		GJA4
	DACT2		ZNF469		TRIM58	KIF14				C19orf52	CUGBP1		C16orf93		GLB1
	DAD1				TRIOBP	KLF2				C19orf6	CUTA		C17orf100		GLT6D1
	DAG1				TRIP4	KLHDC7A				C1GALT1	CX3CR1		C17orf104		GMFB
	DAPK1				TSC22D1	KLKBL4				C1orf100	CXXC1		C17orf105		GMFG
	DCAF7				TSNAX-DISC1	KRAS				C1orf105	CYB561D2		C17orf44		GMPR
	DCBLD2				TSPAN18	LAMP1				C1orf109	CYP24A1		C17orf48		GNA13
	DCTD				TSPAN9	LASP1				C1orf14	CYP2A6		C17orf49		GNAI2
	DCTN4				TTC25	LAX1				C1orf162	CYP2F1		C17orf51		GNG11
	DCTN6				TUBB1	LBX2				C1orf212	CYP46A1		C17orf53		GPC1
	DDIT4				TULP2	LCMT2				C1orf220	CYP4V2		C17orf59		GPC5
	DDX1				TUSC5	LCNL1				C1orf26	CYTH4		C17orf63		GPKOW
	DEDD2				UBASH3B	LCORL				C1orf53	DAB2IP		C17orf72		GPR132
	DEFB1				UPP2	LDLRAD3				C1orf59	DACT3		C17orf81		GPR133
	DEFB115				USP4	LEP				C1orf61	DAD1		C17orf90		GPR150
	DEFB136				VAV2	LETM1				C1orf69	DAK		C17orf97		GPR50
	DENND1A				VPS53	LHX6				C1orf83	DAPK3		C18orf1		GPX7
	DENND3				WDR70	LMBR1L				C1orf92	DARS		C18orf21		GRAMD1B
	DENND4A				WHSC1	LMF1				C1orf93	DBF4		C18orf25		GRAMD4
	DEPDC6				WIPF2	LMX1A				C1QB	DBNDD1		C18orf45		GRB2
	DHRS1				WNT4	LMX1B				C1QTNF8	DBNL		C19orf20		GRID1
	DHRS2				XIAP	LOC100128239				C1QTNF9	DCAF5		C19orf21		GRIK4
	DHRS9				YPEL2	LOC100130581				C1RL	DCLRE1A		C19orf25		GRK1
	DHRSX				YWHAE	LOC100271722				C20orf112	DCLRE1B		C19orf30		GRK7
	DHX32				ZBTB9	LOC100272146				C20orf123	DCLRE1C		C19orf42		GRM4
	DKK1				ZC3H12C	LOC100288778				C20orf144	DCP1A		C19orf52		GRPEL1
	DLC1				ZDHHC19	LOC100294362				C20orf194	DCP1B		C19orf53		GSK3B
	DLD				ZFPM2	LOC144776				C20orf196	DCST1		C19orf56		GTDC1
	DLGAP1				ZGLP1	LOC146336				C20orf199	DDA1		C19orf60		GTF2IRD1
	DLK1				ZMAT5	LOC146481				C20orf20	DDB1		C19orf61		GTF3C5
	DNAH17				ZNF396	LOC283914				C20orf29	DDX11		C19orf63		GTSF1L
	DNAI2				ZNF474	LOC284276				C20orf54	DDX19A		C19orf73		GYPE
	DNAJA2				ZNF692	LOC284412				C20orf85	DDX42		C1GALT1C1		HBQ1
	DNAJB12				ZP4	LOC284837				C21orf121	DDX47		C1orf103		HBS1L
	DNAJB6					LOC285045				C21orf122	DDX49		C1orf106		HCFC1R1
	DNAJC27					LOC285593				C21orf128	DDX5		C1orf122		HCN1
	DNAJC6					LOC286135				C21orf56	DDX50		C1orf123		HDAC4
	DNER					LOC442421				C21orf84	DEF6		C1orf124		HDC
	DNMT3A					LOC619207				C21orf91	DEGS2		C1orf125		HELZ
	DOCK10					LOC642826				C22orf24	DENND2D		C1orf151		HEPH
	DOCK7					LOC642852				C22orf25	DENND3		C1orf152		HERC1
	DOCK9					LOC650226				C22orf34	DGUOK		C1orf156		HEXIM1
	DOK3					LOC653548				C22orf40	DHRS13		C1orf159		HHATL
	DPF3					LOC654342				C2orf14	DHTKD1		C1orf161		HIST1H2BL
	DPH5					LOC729176				C2orf3	DHX34		C1orf174		HIST1H3J
	DPP6					LOC730668				C2orf34	DHX36		C1orf192		HMGXB3
	DPY19L1					LOC90246				C2orf48	DHX8		C1orf212		HNRNPA3P1
	DPYSL3					LOC96610				C2orf52	DIS3L2		C1orf216		HPCAL1
	DRAM1					LONRF2				C2orf57	DLEU2		C1orf35		HPSE
	DRD5					LPCAT1				C2orf67	DLGAP2		C1orf43		HR
	DTL					LPPR4				C2orf7	DLST		C1orf52		HS1BP3
	DUSP10					LRFN2				C2orf83	DMTF1		C1orf55		HSD11B1
	DUSP23					LRIG2				C2orf85	DMWD		C1orf57		HSN2
	DUSP3					LRP12				C2orf89	DNAH10		C1orf58		HSPA2
	DUSP5P					LRP8				C3	DNAJA3		C1orf59		HSPB3
	DUSP7					LSM14B				C3orf21	DNAJB6		C1orf63		HSPB8
	DYNC1LI1					MAD1L1				C3orf32	DNAJC2		C1orf66		HTT
	DYNLRB2					MAD2L1BP				C3orf34	DNAJC28		C1orf74		ICAM2
	E2F3					MAN2B1				C3orf63	DNAJC7		C1orf89		IGF1R
	EED					MAN2B2				C3orf75	DNM2		C1orf91		IGF2R
	EFCAB5					MAP1A				C4orf31	DNMT1		C1QBP		IGFBP5
	EFCAB8					MAP2K2				C4orf38	DOCK5		C1QTNF6		IGSF3
	EFHD2					MAP2K3				C4orf41	DOCK6		C20orf11		IGSF9B
	EFR3B					MAP3K7IP3				C4orf42	DPM2		C20orf117		IKZF1
	EGFR					MARK4				C4orf49	DPP8		C20orf152		IL17RA
	EGLN3					MAT2A				C5AR1	DPY19L3		C20orf195		IL1RN
	EGR3					MATN1				C5orf13	DPY19L4		C20orf196		IL2RA
	EHD1					MC2R				C5orf22	DR1		C20orf197		IL8
	EIF3B					MCF2L2				C5orf26	DSCC1		C20orf30		IMAA
	EIF4EBP1					MCM3				C5orf27	DSCR3		C20orf4		IMMT
	EIF5					MEF2D				C5orf30	DTHD1		C21orf119		INHBC
	ELAVL3					MEPE				C5orf32	DUSP1		C21orf128		INPP4A
	ELF3					METTL6				C5orf36	DUSP10		C21orf2		INSC
	ELMO1					MFI2				C5orf58	DUSP4		C21orf33		IQCE
	ELP2					MFSD1				C6orf122	DUSP5		C21orf54		IQCH
	EMCN					MICAL2				C6orf167	DYNC1I2		C22orf23		IQGAP2
	EMID1					MIR101-2				C6orf195	DYNLL1		C22orf25		IQSEC3
	EMR1					MIR135B				C6orf223	E2F4		C22orf33		IRS2
	ENDOD1					MIR153-1				C6orf62	EBAG9		C22orf41		ISCA1
	ENO3					MIR196B				C6orf97	ECE1		C22orf9		ITGB5
	ENTHD1					MIR220A				C7orf10	EEA1		C2orf29		ITIH1
	EPC1					MIR223				C7orf11	EEF1B2		C2orf43		ITPKB
	EPGN					MIR570				C7orf20	EFCAB2		C2orf50		ITPR2
	EPOR					MIR935				C7orf40	EFHA1		C2orf54		JAG2
	ERAP2					MMEL1				C7orf50	EFHC1		C2orf57		JARID2
	ERC1					MMP2				C7orf58	EFNB2		C2orf63		JMJD5
	ERC2					MNDA				C7orf60	EGFL7		C2orf65		JPH3
	ERCC1					MNT				C7orf65	EGLN1		C2orf68		JUN
	EREG					MSTP2				C7orf68	EGLN2		C2orf77		JUND
	ERG					MTHFS				C7orf71	EGR3		C3orf10		KCNA6
	ERI3					MUC2				C8orf31	EIF2B2		C3orf17		KCNAB1
	ERMAP					MUC20				C8orf37	EIF2B4		C3orf19		KCNB2
	ESRRG					MXI1				C8orf38	EIF2B5		C3orf21		KCNE4
	ETFDH					MYH13				C8orf47	EIF2C3		C3orf23		KCNG2
	ETS1					MYL10				C8orf75	EIF4A1		C3orf27		KCNG4
	ETV6					MYO18A				C8orf79	EIF4E2		C3orf31		KCNJ12
	ETV7					MYO5B				C8orf83	EIF4ENIF1		C3orf55		KCNQ4
	EVPL					MYO9B				C9orf106	EIF6		C3orf58		KDM3A
	EXOC2					MYOM2				C9orf139	ELF2		C3orf63		KDM4A
	EXOC6					MYT1L				C9orf25	ELP2		C3orf64		KIAA0146
	EXOSC1					NARF				C9orf41	EME2		C3orf71		KIAA0182
	EXTL1					NBPF1				C9orf72	EMID1		C3orf75		KIAA0317
	EYA4					NBPF10				C9orf79	EML1		C3orf77		KIAA0513
	EYS					NCDN				C9orf98	ENO1		C4orf11		KIAA1210
	F11R					NCF4				CA5A	ENY2		C4orf21		KIAA1429
	FADS2					NCRNA00152				CA7	EPB41L5		C4orf23		KIAA1688
	FAF1					NCRNA00164				CAB39	EPDR1		C4orf29		KIAA1797
	FAM102B					NDUFB7				CABC1	EPHA1		C4orf3		KIAA2022
	FAM104A					NEAT1				CABIN1	EPRS		C4orf33		KIF1A
	FAM111A					NF2				CABLES2	EPS15L1		C4orf37		KIF3C
	FAM111B					NFE2				CACNA1C	ERBB2IP		C4orf43		KIF6
	FAM113B					NFKBIB				CACNA1H	ERCC5		C5orf20		KLF13
	FAM117A					NHEDC1				CACNA2D3	ERGIC1		C5orf23		KLF15
	FAM118A					NHSL1				CACNA2D4	ERH		C5orf34		KLF9
	FAM122C					NINJ1				CACNB2	ERLIN2		C5orf35		KLHL22
	FAM126A					NIPSNAP1				CADM4	ERP44		C5orf36		KLHL33
	FAM135A					NKD2				CALB2	ESCO1		C5orf37		KRBA1
	FAM160A1					NLRC5				CALCOCO1	ESR2		C5orf39		KSR1
	FAM171A1					NOBOX				CALHM1	ESRP2		C5orf44		L3MBTL
	FAM172A					NOS1				CALHM2	ESYT1		C5orf56		LAMA1
	FAM174A					NOTCH2NL				CALHM3	ETF1		C6orf103		LAMA2
	FAM187B					NPBWR1				CALM2	ETS2		C6orf120		LAMC3
	FAM18A					NPDC1				CALM3	ETV3		C6orf130		LAPTM5
	FAM194A					NPEPPS				CALML3	EXD2		C6orf162		LAS1L
	FAM19A3					NPHP4				CALY	EXOSC5		C6orf191		LASS6
	FAM20B					NPTX1				CAMK1D	EYA3		C6orf223		LCA5
	FAM41C					NRXN2				CAMK2A	EZH2		C6orf52		LDLR
	FAM46B					NUDT16P				CAMK2B	FABP6		C6orf62		LDLRAD3
	FAM46C					NUP210				CAMK2D	FAF2		C6orf72		LEP
	FAM53B					ODZ4				CAMK2G	FAM104A		C6orf89		LFNG
	FAM65A					OLFM2				CAMLG	FAM108A1		C7orf10		LGALS12
	FAM65C					ONECUT3				CAMSAP1L1	FAM116A		C7orf28B		LGR6
	FAM70A					OPRL1				CAND1	FAM116B		C7orf38		LHFPL3
	FAM81A					OR4F21				CANT1	FAM120B		C7orf44		LIPC
	FAM82A2					OR6N2				CAPN1	FAM122A		C7orf47		LLGL1
	FAM86C					OR7E91P				CAPN10	FAM125A		C7orf49		LMO2
	FAM89A					OSBPL2				CAPN11	FAM125B		C7orf50		LMTK2
	FAM92A3					OXNAD1				CAPN14	FAM129B		C7orf59		LNPEP
	FANK1					OXTR				CAPN7	FAM129C		C7orf64		LOC100128239
	FAR2					P2RX4				CAPNS1	FAM134C		C8orf37		LOC100129066
	FAT3					P2RY2				CARD10	FAM136B		C8orf40		LOC100132831
	FBLN2					PAQR8				CARD11	FAM150A		C8orf48		LOC100133669
	FBLN7					PBX1				CARM1	FAM156B		C8orf71		LOC100272228
	FBRSL1					PCBD2				CASC3	FAM161A		C8orf75		LOC144742
	FBXL12					PCDH1				CASC5	FAM168A		C8orf77		LOC145814
	FBXL13					PCTK3				CASKIN2	FAM173A		C9orf100		LOC148145
	FBXL14					PDE4DIP				CASP2	FAM189B		C9orf114		LOC148696
	FBXO11					PEX10				CASP3	FAM49B		C9orf119		LOC157381
	FBXO18					PEX16				CASP9	FAM53B		C9orf123		LOC220729
	FBXO25					PGBD2				CAT	FAM55C		C9orf130		LOC285796
	FCHSD2					PHF5A				CBFA2T3	FAM65A		C9orf16		LOC388152
	FDXR					PIAS4				CBX2	FAM81A		C9orf163		LOC440354
	FER1L6					PKP1				CBX3	FAM82A1		C9orf37		LOC441294
	FGF5					PLB1				CCBL2	FAM89B		C9orf64		LOC645332
	FGFR1OP					PLCH2				CCDC102A	FAM8A1		C9orf66		LOC645752
	FGGY					PLIN4				CCDC112	FAM96B		C9orf69		LOC654342
	FHIT					PLIN5				CCDC12	FANCI		C9orf78		LOX
	FIBCD1					PLXDC2				CCDC121	FAR2		C9orf80		LOXHD1
	FIGNL2					PLXNA1				CCDC124	FAU		C9orf82		LPAR5
	FLI1					PM20D1				CCDC134	FBRSL1		C9orf9		LPCAT1
	FLJ23834					PNMA2				CCDC148	FBXL15		CA4		LPIN1
	FLJ32810					POLG				CCDC21	FBXL17		CA5BP		LPIN2
	FLJ41603					PPFIBP2				CCDC28A	FBXO15		CAB39		LPXN
	FLJ43860					PPIE				CCDC33	FBXO31		CABLES1		LRIG2
	FLJ45079					PPP1R3A				CCDC37	FBXO32		CACNA1A		LRPAP1
	FLNB					PPP2R3B				CCDC38	FBXO38		CACNA1B		LRRC16A
	FMN1					PPP4R1L				CCDC41	FBXO4		CACNA1C		LRRC32
	FMOD					PPYR1				CCDC47	FBXO8		CACNB1		LRRC37A3
	FNBP1					PRKCB				CCDC50	FBXW11		CACNB2		LRRC8D
	FNBP1L					PRLHR				CCDC54	FCER1G		CACNB4		LRRK1
	FNDC1					PRMT2				CCDC57	FCHSD2		CAD		LSM4
	FOS					PSD2				CCDC63	FEM1A		CAGE1		LSM7
	FOSB					PSD4				CCDC65	FGFBP3		CALCOCO1		LTBP3
	FOXF1					PSMD14				CCDC84	FIBP		CALCRL		MAGEA10
	FOXL1					PSMD2				CCDC88A	FIS1		CAMK2B		MAGEB16
	FOXO1					PSMD3				CCDC90A	FKBP1A		CAMK2G		MAGIX
	FOXO3					PSMG1				CCDC97	FLJ10038		CAMSAP1		MALAT1
	FOXP1					PSPC1				CCIN	FLJ36777		CAMTA1		MAN1C1
	FRAS1					PSPH				CCL17	FLJ39582		CAMTA2		MAN2B2
	FRAT1					PTGR2				CCL2	FLJ45079		CAPN10		MAP2K3
	FREM1					PTH2				CCNC	FLOT2		CAPN12		MAP3K14
	FRG1B					PTP4A2				CCND2	FLT1		CAPN13		MAP3K5
	FRS3					PTPRF				CCR6	FLYWCH2		CAPN5		MAP3K6
	FRY					PTPRK				CCR8	FNBP1		CAPN8		MAP3K7IP3
	FSIP1					PTPRN2				CCT7	FOSL1		CAPZA1		MAP7D2
	FSTL4					PVT1				CD163L1	FOXK1		CARD8		MAPK8IP3
	FXYD5					QPCT				CD164	FOXK2		CARKD		MAPKAPK2
	FYB					RAB1A				CD180	FOXN2		CARS		MARCH4
	GAB1					RAB33A				CD28	FRMD8		CASC2		MARCH6
	GABRR2					RABEP1				CD300A	FTH1		CASC4		MAT2A
	GALK2					RARRES1				CD300C	FTSJ3		CASP8		MBNL2
	GALNT10					RASA3				CD38	FTSJD1		CBARA1		MCF2L2
	GALNT6					RBM28				CD44	FUT4		CBFA2T3		MCTP1
	GALNT7					RCAN3				CD55	FYB		CBLC		MCTP2
	GALNT9					RFC1				CD69	G3BP1		CBR4		ME2
	GALNTL6					RFX1				CD7	GAB3		CBX7		MECR
	GATA1					RFX3				CD72	GABPB1		CCBE1		MED12
	GATA5					RGS3				CD86	GALNT1		CCBL1		MED14
	GATA6					RHOH				CD9	GAPDH		CCDC102B		MED15
	GATM					RHPN1				CD96	GARS		CCDC104		MEF2C
	GBP4					RNASE1				CD97	GAS5		CCDC108		MEG3
	GBP5					RNASE3				CD99	GAS8		CCDC11		MESDC1
	GBP6					RNF138				CDC16	GCLC		CCDC111		MESP1
	GCHFR					RNF145				CDC25A	GDF15		CCDC113		METTL9
	GDEP					RNF187				CDC2L6	GEMIN4		CCDC127		MIR129-1
	GDF15					RNF2				CDC42	GFI1B		CCDC134		MIR182
	GDF3					RNF213				CDC42EP1	GGA1		CCDC137		MIR223
	GFI1B					RNF217				CDC42EP4	GGNBP2		CCDC147		MIR548C
	GFOD1					RNF220				CDC6	GGTA1		CCDC148		MIR612
	GGA3					RNGTT				CDCA7	GJB2		CCDC150		MIR634
	GGTLC2					RPH3AL				CDCA8	GLB1L		CCDC22		MIR922
	GHSR					RPL29				CDCP1	GLCCI1		CCDC25		MKL2
	GLB1					RPS24				CDCP2	GLDC		CCDC28A		MKNK2
	GNB1L					RPUSD4				CDH23	GLIPR2		CCDC3		MLXIP
	GNB5					RREB1				CDH7	GLIS1		CCDC38		MMD
	GNG7					RRP7A				CDKN1B	GLTPD2		CCDC48		MMEL1
	GNPTAB					RTBDN				CDKN2AIP	GMCL1		CCDC51		MMP24
	GOLGA8C					RUVBL1				CDKN2AIPNL	GMFG		CCDC52		MMP9
	GOLIM4					RXRA				CDR2L	GMPR2		CCDC55		MOBKL2A
	GP1BB					RYBP				CDS2	GNA12		CCDC57		MOBKL2C
	GPR107					SCNN1D				CDT1	GNAI2		CCDC64		MPP4
	GPR128					SDCCAG10				CDY1	GNB5		CCDC68		MPP7
	GPR132					SDHALP2				CEACAM16	GNG8		CCDC69		MRO
	GPR137					SEMA3D				CEBPA	GNPTG		CCDC71		MRPS15
	GPR141					SEMA4D				CEBPD	GNRH2		CCDC72		MRPS18A
	GPR155					SEMA6A				CECR1	GOLGA2		CCDC75		MRPS26
	GPR37L1					SENP2				CECR5	GOLGA5		CCDC77		MRPS27
	GPR56					SEPT9				CELSR3	GOLGA7		CCDC8		MSI2
	GPR97					SERPINE1				CENPP	GOPC		CCDC88C		MSRA
	GRAMD3					SFRS3				CENPT	GP1BA		CCDC9		MTA1
	GRAP2					SGK493				CEP170	GP6		CCDC90A		MTCH1
	GRHL1					SGSH				CEP192	GPR12		CCK		MTMR15
	GRHPR					SH2D6				CEP250	GPR20		CCL16		MTSS1
	GRIK1					SH3BP5				CEP350	GPR68		CCL19		MYB
	GRK5					SH3GLB2				CEP68	GPRIN2		CCL25		MYBL2
	GRK7					SHANK2				CEP70	GRAMD4		CCL27		MYH9
	GRM4					SHANK3				CFD	GRIN1		CCNB1IP1		MYL10
	GRWD1					SHOX				CFL1	GRPEL2		CCND3		MYLK
	GTDC1					SIGLEC7				CFL2	GSDMA		CCNH		MYO19
	GTF3C5					SIRT2				CHCHD1	GSK3A		CCNJ		MYO7A
	GYPC					SLC17A7				CHCHD3	GSN		CCNT2		MYO9B
	GYS2					SLC20A1				CHD2	GSPT1		CCR1		MYST1
	GZMB					SLC22A2				CHD3	GSPT2		CCR3		NAPB
	HADHA					SLC22A23				CHD4	GSTCD		CCR7		NAT1
	HAND1					SLC25A1				CHD6	GTF2H1		CCRK		NAT8L
	HARBI1					SLC27A3				CHD7	GTF3C5		CCT6B		NAV2
	HBB					SLC2A14				CHD8	GTPBP3		CCT8		NBEAL2
	HBD					SLC2A3				CHFR	GTSF1L		CD109		NBPF3
	HBE1					SLC35F3				CHGB	GUCY1B3		CD14		NBPF7
	HCCA2					SLC8A1				CHIC2	GUCY2E		CD164		NBR1
	HDAC11					SLC8A2				CHIT1	GUK1		CD1A		NBR2
	HDAC6					SMARCA5				CHKA	GYG1		CD1C		NCEH1
	HDAC8					SNAR-B2				CHN2	GYPC		CD1D		NCF4
	HECW2					SNCB				CHP	GZF1		CD226		NCOA7
	HELQ					SNED1				CHPF	HARS		CD27		NCOR2
	HELT					SNIP				CHRAC1	HARS2		CD2BP2		NCRNA00094
	HEMGN					SNORA77				CHRD	HBEGF		CD33		NDEL1
	HEMK1					SNTB2				CHRNA1	HBP1		CD34		NDFIP1
	HERPUD2					SNUPN				CHST11	HBXIP		CD36		NEAT1
	HES1					SNX2				CHST12	HCCA2		CD4		NEIL1
	HGSNAT					SOCS1				CHST13	HCFC1		CD46		NEURL1B
	HHAT					SORBS2				CHST5	HCST		CD68		NEUROG2
	HHEX					SOX8				CHST6	HDAC4		CD7		NFASC
	HIC1					SPATS2				CHST8	HEATR5A		CD83		NFATC2
	HIF1A					SPP1				CHTF8	HECA		CD9		NGEF
	HIGD1C					SPRED2				CIAPIN1	HECW2		CD93		NGFR
	HIST1H1D					SRRM1				CIC	HELQ		CD99		NHEG1
	HIST1H1E					SRXN1				CIDEB	HERC1		CDC123		NINJ1
	HIST1H2AC					ST8SIA6				CISH	HERC4		CDC16		NKAIN2
	HIST1H2AK					STARD7				CITED4	HEXA		CDC2L1		NLK
	HIST1H3H					STOX2				CIZ1	HEXIM1		CDC2L2		NME7
	HIST1H4E					SUZ12P				CKAP2	HEY1		CDC2L6		NMNAT1
	HIST1H4H					TAF4				CKAP5	HIC1		CDC42		NMUR2
	HIVEP3					TBC1D29				CKB	HIP1		CDC42BPA		NPTX2
	HK1					TBC1D4				CKS2	HIPK2		CDC42EP3		NR4A3
	HK2					TBCA				CLASP1	HIRA		CDC42SE2		NRP2
	HNF1A					TBCD				CLASP2	HIRIP3		CDC5L		NTRK3
	HOXB1					TCF15				CLCC1	HIST1H1D		CDC7		NTSR2
	HOXB2					TCF3				CLDN12	HIST1H2BD		CDCP1		NUDT7
	HOXB3					TECPR1				CLDN14	HIST1H4B		CDGAP		NUP214
	HPCAL1					TEX261				CLDN22	HIST1H4L		CDH12		NXF4
	HPD					TLE6				CLDN23	HIVEP2		CDH13		OBSCN
	HPGD					TMC1				CLDN9	HMGXB3		CDH26		OBSL1
	HPSE					TMEM105				CLDND1	HNRNPA0		CDH4		OCA2
	HPSE2					TMEM106A				CLEC16A	HNRNPA3P1		CDK2AP1		OCIAD1
	HRH2					TMEM106B				CLEC18B	HNRNPD		CDK2AP2		ODC1
	HS2ST1					TMEM132E				CLIC4	HNRNPUL1		CDK5		OLFM1
	HSD17B12					TMEM173				CLK3	HPS5		CDK5R2		OPA1
	HSD17B14					TMEM175				CLMN	HRH2		CDK5RAP1		OPHN1
	HSD17B6					TMEM179				CLPB	HSP90AB1		CDKAL1		OPLAH
	HSP90AB1					TMEM229B				CLTB	HSPA5		CDKL1		OR10J1
	HSPA12A					TMEM41B				CLTC	HSPA9		CDKL3		OR10J3
	HSPA13					TMEM49				CLU	HSPBP1		CDKL5		OR11G2
	HSPBP1					TMEM72				CLVS1	HSPC157		CDKN1A		OR2C3
	HSPG2					TMEM80				CLYBL	HSPG2		CDS2		OR4N3P
	HTRA3					TNFAIP8				CMBL	HTRA2		CDV3		OR4N5
	HYDIN					TNFRSF14				CMIP	ICAM1		CDYL2		OR7C1
	HYI					TNFSF10				CMKLR1	ICAM2		CEACAM21		OSGEP
	HYOU1					TNFSF15				CMPK1	ICOSLG		CEACAM8		OTOS
	IARS					TNFSF8				CNNM2	IDE		CEBPZ		OTUD7A
	ID1					TNRC6B				CNNM3	IDH3B		CECR2		OXER1
	ID2					TNS4				CNO	IER2		CEL		OXTR
	IDH2					TOX				CNOT2	IGFBP4		CELA1		PACSIN2
	IER5					TP53TG3				CNOT4	IK		CELSR2		PACSIN3
	IFIT1L					TP53TG3B				CNOT8	IKBKAP		CELSR3		PADI3
	IFIT3					TRIB1				CNPY3	IL10RA		CENPC1		PADI4
	IFITM3					TRIM11				CNR2	IL12RB1		CENPM		PAEP
	IFNAR1					TRIM56				CNTLN	IL17D		CENPN		PAGE2
	IFNAR2					TRIP13				CNTNAP2	IL21R		CENPP		PAPSS1
	IFNB1					TSPAN14				COBL	IL7		CENPT		PASK
	IFNGR1					TSPY4				COG2	IMMT		CEP120		PCBP4
	IFNGR2					TTC18				COL18A1	IMP4		CEP250		PCCB
	IFNW1					TTC23L				COL22A1	ING1		CEP350		PCDH18
	IFRD1					TTLL1				COL23A1	ING4		CEP63		PCSK6
	IGF1R					TXNDC15				COL24A1	INHBC		CEP72		PDCD10
	IL15RA					UBASH3B				COL4A2	INO80E		CEP76		PDE12
	IL18R1					UBC				COL5A1	INSIG1		CES3		PDE1A
	IL1RAP					UBE2D2				COL6A1	INSIG2		CES4		PDE3A
	IL2RB					UBE2MP1				COL6A2	INTS1		CES8		PDE4D
	IL6R					UCA1				COL6A3	INTS12		CFDP1		PDE5A
	IL8					UMODL1				COL6A4P2	INTS4		CFL1		PDGFB
	ILDR2					UNC119				COL9A2	INTS9		CFLP1		PDIA5
	IMMP2L					UNC5A				COLEC12	INVS		CHCHD3		PDLIM1
	INHBC					USF1				COMMD1	IPO4		CHCHD5		PEBP1
	INPP5A					USP14				COPB1	IPO7		CHD1		PENK
	INPP5D					USP22				COPS4	IPPK		CHD1L		PEPD
	INSIG1					USP4				COPS8	IQCD		CHD2		PER1
	INSR					USP53				COQ10A	IQGAP3		CHD5		PGA3
	IPCEF1					VAMP4				COQ2	IQSEC1		CHERP		PHACTR3
	IRAK2					VPS13C				COQ7	IRAK1		CHIC2		PHB
	IRF2					VPS37A				CORO1C	IRF1		CHKA		PHYHIP
	IRF2BP2					VTI1A				CORO6	IRF2		CHMP1A		PIGP
	IRS1					WDR1				COTL1	ITFG2		CHMP1B		PIK3AP1
	IRX4					WDR20				COX4NB	ITGA4		CHMP2A		PIK3CB
	ITFG3					WNK2				COX5A	ITGA5		CHMP5		PISD
	ITGA6					WNT3				COX6C	ITGAL		CHN2		PITX1
	ITGA9					WWOX				CPEB4	ITK		CHODL		PJA1
	ITPK1					WWP1				CPLX1	ITPR3		CHORDC1		PKP4
	ITPKB					XKR5				CPLX2	ITPRIP		CHPF		PL-5283
	ITPR1					XKR7				CPN2	IVD		CHRAC1		PLA2G15
	ITPR3					ZBTB46				CPNE2	JAGN1		CHRNB1		PLCL1
	JAG2					ZBTB7A				CPNE4	JARID2		CHRNB3		PLEC1
	JAK1					ZC3H3				CPNE7	JMJD5		CHST11		PLEKHM2
	JAKMIP3					ZC3H7B				CPT1A	JUND		CHST15		PLEKHM3
	JAM3					ZCCHC3				CPXM2	KANK4		CHURC1		PLEKHO2
	JARID2					ZDHHC20				CPZ	KAT5		CIAPIN1		PLXNA4
	JAZF1					ZFPM1				CRADD	KBTBD4		CIC		PMAIP1
	JPH3					ZG16B				CRB2	KCNAB2		CINP		PMS2L4
	JPH4					ZMIZ1				CRHBP	KCNF1		CIR1		POLD3
	KALRN					ZNF229				CRIP2	KCNIP1		CIRBP		POLR1A
	KAT2B					ZNF285A				CRMP1	KCNIP2		CISH		POLR2E
	KBTBD12					ZNF331				CROCC	KCNMA1		CLASP1		POTEC
	KBTBD3					ZNF354A				CROCCL2	KCTD10		CLCN2		POU3F4
	KCND1					ZNF414				CRY1	KCTD16		CLCN3		PPEF1
	KCNE3					ZNF428				CRY2	KCTD7		CLDN10		PPFIBP2
	KCNH2					ZNF48				CRYAA	KDM4B		CLEC10A		PPM1L
	KCNJ1					ZNF492				CRYBG3	KDM4C		CLEC1A		PPP2R2C
	KCNK16					ZNF540				CRYGD	KDM5C		CLEC3B		PPP2R5C
	KCNK3					ZNF595				CRYGS	KIAA0020		CLEC9A		PQLC1
	KCNMB2					ZNF609				CRYL1	KIAA0182		CLK2		PRCD
	KCNN3					ZNF623				CS	KIAA0226		CLMN		PRDM16
	KCNQ2					ZNF628				CSDA	KIAA0247		CLN8		PRDM5
	KCNQ5					ZNF668				CSDE1	KIAA0319L		CLP1		PRDM6
	KCTD16					ZNF670				CSE1L	KIAA0556		CLPP		PRDX4
	KCTD20					ZNF679				CSF2	KIAA0753		CLPTM1		PREX1
	KEL					ZNF692				CSF2RB	KIAA0907		CLRN3		PRG1
	KHDRBS1					ZNF707				CSGALNACT1	KIAA1033		CLSPN		PRKAG2
	KIAA0125					ZNF708				CSK	KIAA1267		CLTA		PRKAR2B
	KIAA0182					ZNF710				CSNK1D	KIAA1429		CLTC		PRKCB
	KIAA0430					ZNF718				CSPG4	KIAA1462		CMAH		PRKRIP1
	KIAA0895L					ZNF74				CSPG5	KIAA1530		CMAS		PRM1
	KIAA0922					ZNF77				CSPP1	KIAA1688		CMIP		PROM1
	KIAA1217					ZNF823				CSRNP1	KIAA1704		CMTM3		PROS1
	KIAA1522					ZNF843				CSRP1	KIAA1712		CN5H6.4		PRSS2
	KIAA1529					ZSCAN10				CST3	KIAA1958		CNBP		PSAPL1
	KIF26A									CST4	KIAA1967		CNDP2		PSD2
	KIF3B									CTAGE5	KIF18A		CNO		PSG9
	KIF3C									CTBP1	KIF21B		CNOT10		PTCH2
	KIFAP3									CTBP2	KIF6		CNST		PTGS1
	KLF1									CTDP1	KIFAP3		CNTN2		PTGS2
	KLF11									CTGF	KILLIN		CNTNAP2		PTK2
	KLF13									CTH	KISS1		COG3		PTMA
	KLF2									CTNNA1	KLC1		COG4		PTPRJ
	KLF3									CTNNBIP1	KLF10		COG6		PTPRM
	KLF9									CTNNBL1	KLF16		COG8		PTPRO
	KLHL24									CTNND2	KLHDC4		COL18A1		PTRF
	KLHL28									CTR9	KPNA4		COL20A1		PTTG1IP
	KLHL3									CTSA	KPNB1		COL23A1		PVALB
	KLHL32									CTSL1	KREMEN1		COL29A1		PXK
	KLHL35									CTSL3	KRTCAP2		COL4A2		PYGL
	KLRAQ1									CTU2	LAMC3		COL6A1		QKI
	KRT1									CTXN1	LAPTM5		COL6A2		QSOX2
	KRT19									CUBN	LASP1		COL6A3		R3HDM2
	KRT2									CUEDC1	LASS4		COL6A4P2		RAB10
	KRT9									CUGBP2	LBR		COLEC11		RAB11A
	KY									CXCL12	LCOR		COLEC12		RAB11B
	LAMC3									CXCR7	LDB1		COMMD2		RAB11FIP3
	LAPTM5									CXorf15	LDLRAD3		COMMD4		RAB11FIP4
	LASS6									CXorf39	LEKR1		COMMD5		RAB19
	LBH									CXorf42	LFNG		COMTD1		RAB31
	LBP									CXXC5	LHFPL4		COPA		RAB8A
	LBR									CYB5B	LIMD2		COPB2		RAD51L1
	LCA5									CYLD	LMBRD2		COPE		RAD52
	LCMT1									CYP1B1	LOC100009676		COPG		RADIL
	LCOR									CYP20A1	LOC100128071		COPS2		RALB
	LDB1									CYP2A6	LOC100128822		COPS3		RAMP2
	LDHB									CYP2W1	LOC100129387		COPS5		RAP2A
	LDLRAD3									CYTH2	LOC100130987		COPS7B		RAPGEF1
	LEO1									CYTH3	LOC100131691		COQ3		RARB
	LEPR									CYTH4	LOC100132354		COQ4		RARRES3
	LEPROTL1									CYTL1	LOC100133985		COQ6		RASA3
	LGALS3BP									DAB2IP	LOC100272228		COQ9		RASGEF1C
	LHFPL2									DAG1	LOC100287227		CORO1C		RASSF1
	LIF									DAGLA	LOC100288730		COTL1		RBBP6
	LIMK2									DAND5	LOC145783		COX10		RBBP8
	LIPC									DAP	LOC148189		COX17		RBM17
	LITAF									DAPK1	LOC152217		COX18		RCL1
	LMO2									DAPK2	LOC153684		COX4I1		REG1B
	LMX1A									DBI	LOC257358		COX4NB		REG3G
	LNPEP									DBP	LOC283314		COX5B		RELL1
	LNX2									DCAF17	LOC283332		COX6A1		RENBP
	LOC100128023									DCAF6	LOC284440		COX6B1		RGS18
	LOC100128239									DCBLD1	LOC349408		COX7C		RGS9
	LOC100129716									DCI	LOC374443		COX8A		RHAG
	LOC100130426									DCP1A	LOC388796		CPA6		RHBDD1
	LOC100130691									DCP1B	LOC400027		CPEB4		RHBDD2
	LOC100130987									DCXR	LOC401588		CPNE1		RHOXF1
	LOC100133612									DDAH1	LOC440944		CPNE8		RHOXF2
	LOC100169752									DDHD1	LOC493754		CPNE9		RIN3
	LOC100189589									DDHD2	LOC642852		CPSF3		RIOK3
	LOC100190938									DDI2	LOC645676		CPT1C		RNASE1
	LOC100272217									DDIT4	LOC646982		CPT2		RNASE6
	LOC145474									DDX12	LOC647979		CRADD		RNF122
	LOC152225									DDX23	LOC728613		CRBN		RNF220
	LOC282997									DDX24	LOC731779		CREB3		RNF222
	LOC283050									DDX28	LONP1		CREB3L2		RNF43
	LOC283999									DDX3X	LOXL1		CREBZF		RNFT2
	LOC284551									DDX50	LPAR1		CREG2		ROPN1L
	LOC284632									DDX59	LRCH4		CRELD2		RP1L1
	LOC284805									DDX6	LRFN3		CREM		RPH3AL
	LOC284837									DEAF1	LRP5		CRIM1		RPL29
	LOC285419									DEDD2	LRRC27		CRK		RPN2
	LOC285780									DEGS2	LRRC29		CRKL		RS1
	LOC344595									DENND1B	LRRC32		CROCCL1		RTTN
	LOC349114									DENND2A	LRRC49		CRTC2		RYR3
	LOC374443									DENND4B	LRTOMT		CRTC3		SAMD4B
	LOC388588									DEPDC6	LSM10		CRYAA		SAV1
	LOC389705									DERL1	LSM4		CRYBB1		SBNO2
	LOC399744									DERL2	LTV1		CRYGN		SCAMP1
	LOC399959									DERL3	LYL1		CRYGS		SCAP
	LOC400891									DFFA	LYRM1		CRYZ		SCARA3
	LOC402644									DFFB	LYRM5		CSDE1		SCOC
	LOC441666									DGKG	LYZL2		CSF1		SCRIB
	LOC493754									DGKZ	MAD1L1		CSF1R		SCRT2
	LOC643837									DHH	MAD2L1BP		CSF2RA		SDHAP3
	LOC645752									DHRS3	MADD		CSF2RB		SEMA4B
	LOC646214									DHRS4	MAFK		CSK		SEMA4C
	LOC646762									DHX37	MAGIX		CSMD1		SEMA4D
	LOC647946									DHX57	MAGOH		CSNK1A1		SEMA6B
	LOC653653									DIAPH1	MAL		CSNK1D		SEPT8
	LOC728643									DIP2C	MALAT1		CSNK1G2		SERP2
	LOC728875									DIRC2	MAML3		CSNK2A1		SERPINH1
	LOC729176									DIRC3	MANBAL		CSRNP1		SF3B1
	LOC731779									DIS3L	MANF		CSRP1		SFMBT1
	LOC90110									DISC1	MAP1LC3B		CST8		SFRS6
	LOC90834									DKFZp566F0947	MAP1LC3B2		CSTF2		SGMS1
	LOC91450									DKFZp686O24166	MAP2K1		CSTT		SGMS2
	LPA									DLAT	MAP2K3		CTBP2		SH2D6
	LPAR5									DLC1	MAP2K7		CTDP1		SH3BGRL
	LPCAT3									DLEC1	MAP3K7IP1		CTDSP2		SH3BGRL2
	LPIN1									DLEU2	MAP3K8		CTDSPL		SH3BP5
	LPIN2									DLGAP1	MAP7D1		CTF1		SH3TC1
	LPP									DLGAP2	MAPK7		CTNNBIP1		SHANK3
	LRCH4									DLGAP4	MAPK8IP3		CTNND2		SHC2
	LRIG2									DLK1	MAPKAPK3		CTR9		SHE
	LRP4									DLX2	MARCH8		CTSA		SHROOM3
	LRRC16A									DMAP1	MARCKSL1		CTSC		SIAH2
	LRRC17									DMRT1	MBD3L1		CTSG		SIGLEC1
	LRRC27									DMWD	MBOAT7		CTSZ		SIGLEC11
	LRRC33									DNAH17	MBP		CTTNBP2		SIGLEC15
	LRRC37A									DNAH2	MC1R		CTU1		SIGLEC6
	LRRC43									DNAJB1	MCM7		CUL2		SIL1
	LRTM1									DNAJB12	MCM8		CUL7		SIM1
	LTBP1									DNAJC5	MDGA2		CUX1		SIRPG
	LTF									DNASE1L3	MDH1		CWC15		SLC13A5
	LUZP1									DNHD1	MDH2		CWC22		SLC14A1
	LYN									DNM3	MED11		CWF19L2		SLC16A5
	LZTFL1									DNMBP	MED23		CXCL14		SLC24A3
	MACF1									DOCK10	MEF2D		CXCL17		SLC26A9
	MAD1L1									DOCK4	MEMO1		CXCL2		SLC28A1
	MAML2									DOCK5	METT5D1		CXCR4		SLC2A3
	MAML3									DOHH	METTL11A		CXorf1		SLC2A4
	MAN1A1									DOK1	METTL5		CXorf38		SLC2A9
	MANBAL									DOK2	MEX3C		CXorf40A		SLC35D3
	MANEA									DPEP2	MFF		CXXC1		SLC45A3
	MAP1LC3B2									DPF1	MFN1		CYBASC3		SLC4A4
	MAP3K7IP1									DPYSL2	MGAT1		CYFIP1		SLC5A8
	MAP3K7IP2									DRD4	MGAT3		CYFIP2		SLC7A5P1
	MAP3K9									DSCAML1	MGEA5		CYP11A1		SLC9A1
	MAPK13									DSTYK	MIER1		CYP19A1		SLIT3
	MAPK6									DTD1	MIR133A2		CYP1A2		SMAD6
	MARCH4									DTNB	MIR17HG		CYP2W1		SMAP1
	MARK3									DTWD2	MIR181C		CYP4A22		SMARCA5
	MB									DUS1L	MIR202		CYP4F2		SMARCC2
	MBL2									DUS2L	MIR23A		CYTH2		SMOC2
	MBNL1									DUS3L	MIR596		CYTH4		SNCA
	MBOAT1									DUSP10	MIR609		CYTL1		SNED1
	MBP									DUSP14	MIR632		DAB1		SNHG4
	MCHR1									DUSP19	MIRLET7A1		DAGLB		SNORD115-21
	MCPH1									DUSP22	MIRLET7G		DAK		SNORD1C
	MDGA1									DUSP23	MKRN1		DAND5		SNX3
	MDM1									DUSP4	MLEC		DAO		SORCS2
	MECOM									DUSP5	MLL2		DAP		SOX11
	MED13									DUSP9	MLLT11		DARS		SOX7
	MED13L									DUT	MLN		DAZAP2		SPAG16
	MEF2D									DVWA	MLPH		DAZL		SPINT1
	METAP1									DYM	MLX		DBF4B		SPN
	METT5D1									DYNC1H1	MMAA		DBT		SPOCD1
	METTL7A									DYNC1LI2	MMAB		DCAF11		SPOPL
	MFSD1									DYNC2H1	MMACHC		DCAF12		SPR
	MGAT3									DYNC2LI1	MMP24		DCAF13		SPTBN1
	MGC16703									DYNLL1	MMP9		DCAF5		SRGAP2
	MGC26597									DYNLRB2	MNS1		DCAF8		SSH1
	MGC4473									DYRK1A	MOBKL2A		DCAKD		SSPN
	MGLL									DYRK2	MOBKL3		DCDC1		SSPO
	MGST2									DYSF	MOCS3		DCLK3		SSX2IP
	MIAT									E2F2	MORC2		DCP1A		SSX8
	MICAL2									E4F1	MORC3		DCP2		ST3GAL2
	MIPEP									EARS2	MORN3		DCTD		ST6GALNAC3
	MIR132									ECSCR	MOV10L1		DCTN3		ST7
	MIR145									EDC4	MPPE1		DCTN4		ST7L
	MIR146A									EDEM1	MPZL3		DCTN5		ST7OT3
	MIR192									EDEM3	MRPL12		DCUN1D3		ST8SIA1
	MIR202									EED	MRPL16		DDIT3		STARD3NL
	MIR223									EEF1A1	MRPL23		DDIT4		STARD8
	MIR30B									EEFSEC	MRPL24		DDO		STK10
	MIR371									EEPD1	MRPL39		DDRGK1		STK11
	MIR519A2									EFCAB2	MRPL40		DDX17		STK32B
	MIR548C									EFNA1	MRPL47		DDX18		STK32C
	MIR548D1									EFNA3	MRPL49		DDX19B		STK4
	MIR553									EFNB3	MRPL53		DDX21		STON2
	MIR609									EFR3A	MRPL54		DDX27		STX7
	MIR760									EGFR	MRPS18C		DDX46		STXBP2
	MITF									EGLN2	MRPS23		DDX55		SUCLG2
	MKL1									EGR1	MRPS26		DDX56		SUCNR1
	MLL									EHBP1	MRPS34		DECR1		SUMO1P1
	MLLT3									EHBP1L1	MRRF		DEFB115		SYN3
	MLPH									EHD1	MRVI1		DENND2A		SYNE2
	MNDA									EHD2	MSL1		DENND3		SYNM
	MOBKL1B									EHD3	MSL2		DENND4A		SYNPO2L
	MORN1									EI24	MSN		DENND4B		TACC3
	MOV10L1									EID2	MSRA		DEPDC1B		TAF4B
	MPHOSPH6									EIF1	MTA1		DEPDC4		TAF8
	MPL									EIF1B	MTA2		DEPDC5		TAPT1
	MPPED1									EIF2AK1	MTERFD2		DERL1		TAS2R41
	MRPL1									EIF2AK4	MTF2		DET1		TBC1D1
	MRPL55									EIF3A	MTG1		DFFB		TBC1D14
	MRPS23									EIF3B	MTHFR		DGKD		TBX10
	MRPS27									EIF3J	MTMR14		DHCR7		TBX5
	MRPS28									EIF4E	MTMR15		DHDDS		TBXAS1
	MRVI1									EIF4EBP1	MTMR4		DHFRL1		TCEANC
	MSH3									ELAVL3	MTSS1		DHPS		TCP10
	MSI2									ELF2	MTTP		DHRS13		TEAD3
	MSTO1									ELF4	MUT		DHRS2		TEC
	MSTO2P									ELK3	MUTYH		DHRSX		TECPR2
	MSTP2									ELL	MXD1		DHX30		TECR
	MSX1									ELL2	MXI1		DHX32		TERT
	MTAP									ELL3	MYCBP2		DHX33		TEX10
	MTHFD1L									ELMO1	MYEOV		DHX37		TEX101
	MTHFD2									ELOVL1	MYH9		DHX38		TEX264
	MTMR12									ELOVL5	MYL12B		DIABLO		TFAMP1
	MTMR3									ELOVL6	MYL6B		DIDO1		TGM4
	MTSS1									EML2	MYO18A		DIMT1L		THBS1
	MUC13									EML6	MYO19		DIO2		THOC2
	MUC2									EMP3	MYO1C		DIO3		THRB
	MUC6									EMR1	MYO7A		DIP2C		THSD7A
	MYB									EMR2	MYPOP		DIRC3		THY1
	MYD88									ENKUR	MYT1L		DIS3		TIAM2
	MYEOV									ENOSF1	MZF1		DLC1		TIMD4
	MYH15									ENOX1	N4BP1		DLD		TIMP2
	MYO18B									ENPP6	N6AMT1		DLEC1		TK2
	MYO3B									EP300	NARF		DLEU2		TM4SF18
	MYOM1									EPB41L5	NARS		DLEU7		TMCC2
	MYT1L									EPB49	NAT10		DLG2		TMEM123
	N4BP1									EPC1	NBEAL2		DLGAP1		TMEM132B
	NAB1									EPC2	NBR1		DLGAP3		TMEM132C
	NALCN									EPCAM	NCBP2		DLK1		TMEM176A
	NAPRT1									EPHA2	NCDN		DLL4		TMEM185B
	NBAS									EPHA4	NCRNA00095		DLX3		TMEM189
	NBPF1									EPHA8	NCRNA00167		DMBX1		TMEM200A
	NCK1									EPHB2	NCRNA00207		DMRT1		TMEM56
	NCLN									EPHB4	NDFIP2		DMRTA2		TMEM72
	NCOA7									EPM2A	NDST1		DNAH11		TMEM9
	NCOR2									EPN2	NDUFA12		DNAH2		TMPO
	NCRNA00164									EPOR	NDUFA13		DNAH6		TMPRSS13
	NCRNA00174									EPR1	NDUFA2		DNAH8		TNFAIP8L1
	NCRNA00200									EPS8L2	NDUFB5		DNAH9		TNFRSF1B
	NDEL1									ERBB2IP	NDUFB9		DNAJA2		TNFSF10
	NDST1									ERC1	NDUFS1		DNAJB14		TNFSF12
	NDST3									ERCC1	NDUFS3		DNAJB6		TNNT3
	NDUFAF4									ERF	NDUFS8		DNAJC12		TNP1
	NEDD9									ERG	NEAT1		DNAJC14		TNS1
	NEK6									ERI1	NEDD9		DNAJC16		TOM1L2
	NENF									ERLIN1	NEIL1		DNAJC24		TOP1
	NETO2									ERO1L	NEK3		DNAJC5B		TOP1MT
	NEU2									ERRFI1	NES		DNAJC6		TP53TG3
	NEU3									ESPNP	NEU4		DNM1		TPM4
	NEURL2									ESR1	NFATC2IP		DNM1P35		TPO
	NEUROG1									ESYT2	NFE2L1		DNM2		TPRA1
	NEUROG2									ETNK1	NFE2L2		DNM3		TPRG1
	NFAM1									ETV5	NFIC		DNMT3A		TRAPPC10
	NFASC									ETV6	NFYB		DNTTIP1		TRERF1
	NFATC2									EVI5L	NGFR		DNTTIP2		TRIM2
	NFE2L3									EVL	NINJ1		DOCK1		TRPM2
	NFKBIZ									EWSR1	NINJ2		DOK7		TRPM7
	NFYC									EXD3	NKIRAS1		DOPEY1		TRPV2
	NICN1									EXOC2	NKIRAS2		DOT1L		TSC22D3
	NIPSNAP3A									EXOC6B	NLGN1		DPAGT1		TSNARE1
	NKX2-2									EXOSC7	NLRP3		DPEP1		TSPAN10
	NME7									EXOSC9	NLRP5		DPH1		TSPAN14
	NMT2									F11R	NLRP6		DPH2		TSPAN8
	NMUR1									F2R	NME7		DPH3		TTC7A
	NONO									FABP5L3	NMUR1		DPM3		TTLL1
	NOS1AP									FADD	NOC2L		DPP6		TTLL2
	NOTCH2									FADS1	NOD2		DPP7		TTPA
	NOX5									FAF2	NOL7		DPP9		TUBA4A
	NPR3									FAH	NOP10		DPYSL2		TXN2
	NR3C1									FAIM2	NOTCH1		DRD5		UACA
	NR3C2									FAM100B	NOTCH2		DRGX		UBE3B
	NRXN2									FAM101B	NOTCH2NL		DSC3		UBQLN3
	NSMCE2									FAM102B	NQO2		DSCR3		UGT2B28
	NT5C3									FAM105B	NR1D1		DSCR6		UIMC1
	NTN5									FAM107B	NR1H3		DSCR9		UNC13C
	NTNG2									FAM108A1	NR4A2		DSN1		UNC5B
	NTSR2									FAM109A	NR4A3		DSPP		UNC80
	NUDT4									FAM115A	NSFL1C		DTD1		UROC1
	NUP188									FAM117A	NSL1		DTNB		USP15
	NUP210									FAM118A	NSMCE1		DULLARD		USP32
	NUP62CL									FAM124A	NT5M		DUS2L		USP42
	NXN									FAM125B	NUBP1		DUS3L		USP43
	OAZ2									FAM129C	NUBP2		DUSP1		USPL1
	OLA1									FAM131C	NUDCD1		DUSP10		UTRN
	OPA1									FAM134A	NUDCD3		DUSP12		VASH1
	OR13D1									FAM135A	NUDT15		DUSP16		VAV2
	OR2AT4									FAM13B	NUF2		DUSP22		VEGFA
	OR2S2									FAM13C	NUFIP1		DUSP3		VKORC1L1
	OR4C46									FAM149A	NUP214		DUSP5		VNN1
	OR51B2									FAM162A	NXT1		DUSP6		VPS13D
	OR51B4									FAM164C	OCIAD1		DUSP7		VPS37B
	OR51B5									FAM168B	OGDH		DYNC1H1		VPS37C
	OR6N2									FAM175A	OGFOD2		DYNLRB1		VPS54
	OR8G2									FAM179A	OGG1		DYRK1A		VRK2
	OSBPL8									FAM184A	OMA1		DYRK4		VWA5B2
	OSBPL9									FAM189B	OPA1		E2F3		VWDE
	OSCP1									FAM193A	OPCML		E2F6		VWF
	OXER1									FAM19A1	ORC3L		EAF1		WASF3
	OXR1									FAM19A5	ORC4L		EAPP		WDR51A
	OXSR1									FAM20C	ORMDL1		EBF1		WDR93
	P2RX6									FAM22A	ORMDL3		EBF2		WFDC1
	P2RY2									FAM36A	OSBPL3		EBNA1BP2		WFIKKN2
	P4HA2									FAM38A	OSBPL5		ECD		WFS1
	PACSIN2									FAM3C	OSCP1		ECE1		WIPI1
	PAIP2B									FAM45A	OSTM1		ECE2		WNK2
	PAK4									FAM46A	OTOF		ECHDC1		WNT7B
	PAM									FAM46B	OVOL1		ECHDC2		WSB1
	PAQR5									FAM48B2	P2RX4		ECSCR		WWC2
	PARD3B									FAM53A	P2RX7		EDC3		XAGE1D
	PARD6B									FAM53C	PA2G4P4		EDEM1		XIAP
	PARVB									FAM58A	PABPC1		EDEM2		XKR4
	PCDH1									FAM60A	PACS2		EED		XPNPEP1
	PCDH7									FAM63B	PAPOLG		EEF1G		YIPF6
	PCDH9									FAM64A	PARK7		EEF2K		YTHDF3
	PCGF5									FAM65A	PARN		EEFSEC		YWHAG
	PCNX									FAM65B	PARP4		EFCAB3		ZC3H10
	PDCD1									FAM70B	PARP6		EFCAB4B		ZCCHC14
	PDE10A									FAM71B	PBX1		EFEMP2		ZCCHC6
	PDE1C									FAM78A	PCBP1		EFNA5		ZFAT
	PDE4D									FAM81B	PCM1		EFNB3		ZFYVE21
	PDE4DIP									FAM82A2	PCMT1		EFTUD2		ZFYVE28
	PDE8A									FAM86A	PDAP1		EGF		ZMAT4
	PDE9A									FAM9C	PDCD1		EGFL7		ZMIZ1
	PDGFRL									FANCC	PDCD11		EGR1		ZNF117
	PDIA4									FAR1	PDE12		EHBP1		ZNF175
	PDIA5									FARS2	PDE4A		EHD3		ZNF273
	PDK1									FASLG	PDE4DIP		EHD4		ZNF32
	PECAM1									FASTKD1	PDE6D		EHHADH		ZNF335
	PER3									FAT2	PDGFB		EHMT1		ZNF33B
	PET112L									FBRSL1	PDIA6		EID1		ZNF365
	PFTK2									FBXL14	PDIK1L		EID2B		ZNF366
	PGAP2									FBXL22	PDSS2		EID3		ZNF429
	PGC									FBXL5	PDXDC1		EIF1		ZNF444
	PGCP									FBXO11	PDZD8		EIF1AD		ZNF474
	PGLYRP4									FBXO16	PEBP4		EIF2B2		ZNF521
	PGPEP1									FBXO17	PECAM1		EIF2S2		ZNF546
	PHACTR1									FBXO18	PEMT		EIF2S3		ZNF555
	PHACTR2									FBXO2	PER1		EIF3A		ZNF556
	PHACTR4									FBXO24	PEX3		EIF3D		ZNF609
	PHB									FBXO31	PEX6		EIF3G		ZNF778
	PHF2									FBXO33	PEX7		EIF3H		ZNF780B
	PHF21A									FBXO34	PFKFB3		EIF3I		ZNF786
	PHLPP1									FBXO45	PGAM5		EIF3K		ZNF787
	PHYH									FBXW5	PGPEP1		EIF3L		ZNF876P
	PIGL									FBXW8	PGS1		EIF3M		ZNF92
	PIGR									FCGRT	PHF12		EIF4B		ZP3
	PIK3C2B									FCN1	PHF15		EIF4EBP1		ZSWIM5
	PIK3R5									FCRL4	PI4KA		EIF4EBP2		ZYX
	PIK3R6									FCRL6	PIGC		EIF5
	PILRB									FECH	PIGF		EIF5A2
	PIM1									FEM1A	PIGL		EIF6
	PION									FER1L6	PIGT		ELAC2
	PIP5K1B									FEV	PIGU		ELAVL1
	PIP5K1C									FEZ1	PIGW		ELF1
	PITPNM2									FFAR2	PIH1D1		ELF5
	PLAGL1									FGD2	PIK3AP1		ELFN1
	PLCB1									FGD5	PIK3CA		ELK3
	PLCB3									FGF8	PIK3CD		ELK4
	PLCG2									FGFR1OP	PIK3R1		ELL
	PLCL2									FGGY	PIP4K2B		ELMO1
	PLD3									FGR	PIP5K1B		ELP3
	PLEK									FHIT	PITRM1		EME1
	PLEKHA2									FHOD1	PKHD1		EMID1
	PLEKHF2									FIBCD1	PKM2		EMILIN1
	PLEKHG1									FIS1	PLA2G15		EML2
	PLEKHG3									FKBP1B	PLA2G6		EN1
	PLEKHO1									FKBP5	PLCG2		ENOPH1
	PLG									FLCN	PLD3		ENOX2
	PLLP									FLJ13197	PLEKHF1		ENTHD1
	PLSCR1									FLJ13224	PLEKHG3		ENTPD4
	PLSCR5									FLJ23834	PLEKHO2		ENTPD6
	PLXDC2									FLJ33630	PLXNB2		EPB41
	PLXNA2									FLJ35024	PMPCA		EPB41L4A
	PLXNA4									FLJ36777	PMS1		EPC2
	PLXNC1									FLJ37201	PNKP		EPHA8
	PMVK									FLJ37453	PNPT1		EPM2AIP1
	PNPLA6									FLJ37543	POFUT2		EPN1
	PNRC1									FLJ45079	POLE		EPOR
	POGK									FLNB	POLE3		EPS15
	POLM									FLT1	POLG		EPS15L1
	POLR1D									FLYWCH1	POLG2		EPS8L3
	POLR2G									FLYWCH2	POLI		ERBB2
	POLR3B									FNDC3A	POLR1A		ERBB2IP
	POMC									FNDC3B	POLR1B		ERC1
	POTEA									FNIP2	POLR2C		ERC2
	POU2F2									FNTA	POLR2H		ERCC1
	PPA2									FOS	POLR2I		ERCC3
	PPAP2A									FOSB	POLR3B		ERF
	PPFIA2									FOSL1	POLRMT		ERG
	PPFIA3									FOSL2	POMP		ERGIC1
	PPHLN1									FOXD3	POMT1		ERI1
	PPM1H									FOXI1	POU2AF1		ERI2
	PPM1L									FOXJ3	POU4F3		ERICH1
	PPP1R14C									FOXK1	PPARD		ERLEC1
	PPP1R15A									FOXL2	PPCDC		ESAM
	PPP1R3B									FOXM1	PPCS		ESCO1
	PPP2R1A									FOXN3	PPFIA1		ESM1
	PPP2R3A									FOXO3	PPIB		ESPNP
	PPP2R5C									FOXO4	PPIE		ESYT1
	PPP3CA									FOXS1	PPIF		ETS2
	PPYR1									FREM1	PPIG		ETV1
	PRAGMIN									FRMPD2	PPIL2		ETV2
	PRAM1									FRY	PPM1A		ETV5
	PRDM11									FSCN1	PPM1G		EVL
	PRDM16									FSD1L	PPM1H		EXD3
	PRDM7									FSTL3	PPM1M		EXOC1
	PRDM8									FSTL4	PPP1CB		EXOC2
	PREX1									FTL	PPP1R9A		EXOC4
	PREX2									FTO	PPP1R9B		EXOC6
	PRIM2									FTSJD2	PPYR1		EXOC6B
	PRKAG2									FUS	PRDM15		EXOC8
	PRKAR1B									FUT11	PRDX1		EXOSC1
	PRKCA									FUT8	PRDX5		EXOSC4
	PRKCB									FXN	PREX1		EXOSC8
	PRMT1									FXR1	PRKAG1		EXT1
	PRMT3									FXYD2	PRKAR1A		EXTL2
	PROS1									FYB	PRKG1		EYA3
	PRPF18									FYCO1	PRMT10		EZR
	PRSS12									FYN	PRMT3		F2R
	PRTG									FYTTD1	PROK2		F2RL3
	PRUNE									FZD1	PRPF31		F7
	PRUNE2									FZD5	PRPF4		FAAH
	PSIMCT-1									FZD7	PRPF4B		FADD
	PSMD9									FZD8	PRPF6		FADS1
	PSMG1									G3BP1	PRPSAP2		FAH
	PSMG4									GABARAPL1	PRR5		FAIM2
	PTAFR									GABBR2	PRR7		FAM100A
	PTGS2									GAD1	PRSS22		FAM101A
	PTHLH									GADD45A	PRX		FAM102B
	PTK2									GADD45G	PSD4		FAM103A1
	PTK7									GALM	PSMC5		FAM105A
	PTP4A2									GALNT14	PSMD13		FAM105B
	PTPLA									GALNT2	PSMD7		FAM108A1
	PTPN14									GALNT9	PSMG4		FAM109A
	PTPRD									GALNTL2	PTDSS1		FAM110A
	PTPRE									GALNTL4	PTK2		FAM110C
	PTPRF									GALR1	PTK2B		FAM114A2
	PTPRN2									GAPDH	PTP4A3		FAM116B
	PTTG1									GARS	PTPDC1		FAM120B
	PVT1									GAS7	PTPN12		FAM124A
	PWWP2B									GATAD1	PTPN14		FAM125B
	PYGL									GBA2	PTPN18		FAM129B
	PYY									GBF1	PTPN4		FAM136A
	QPRT									GBX1	PTPN6		FAM149B1
	QSOX2									GCA	PTPRE		FAM156B
	RAB32									GCLC	PTPRH		FAM157A
	RAB33A									GCLM	PUM2		FAM158A
	RAB36									GCNT1	PURB		FAM161A
	RAB37									GCNT2	PWWP2A		FAM161B
	RAB4A									GCOM1	PXMP2		FAM162B
	RAB6B									GDF15	PYGO2		FAM165B
	RABGAP1L									GDI2	RAB31		FAM171B
	RACGAP1									GDPD3	RAB5A		FAM174A
	RAI1									GEMIN5	RAB7A		FAM177B
	RALGAPA2									GEMIN7	RABGEF1		FAM178B
	RANBP10									GFER	RAC2		FAM179A
	RAP1GAP2									GGA1	RAD1		FAM179B
	RAPGEF4									GGH	RAD50		FAM188A
	RAPGEF5									GGPS1	RAD51AP1		FAM189A1
	RAPGEF6									GGT1	RAD52		FAM189A2
	RARRES1									GHITM	RAD9B		FAM18B
	RASA3									GHSR	RAG1AP1		FAM190B
	RASAL2									GIGYF2	RAI1		FAM192A
	RASD2									GINS3	RALB		FAM198A
	RASSF6									GIPR	RANBP1		FAM19A5
	RBM19									GIT1	RAP1GAP2		FAM20C
	RBM20									GJA4	RAPGEF1		FAM21C
	RBM39									GJD3	RARA		FAM24B
	RBMS3									GLDC	RARG		FAM41C
	RC3H1									GLG1	RARS2		FAM43A
	RCOR1									GLI1	RASA2		FAM46B
	RECK									GLIPR2	RASA3		FAM50B
	RERE									GLOD4	RASSF1		FAM54B
	RERGL									GLRX	RBM17		FAM55A
	RFC2									GLRX3	RBM18		FAM65B
	RFFL									GLS	RBM5		FAM66D
	RGNEF									GLT8D1	RCBTB2		FAM71E1
	RGPD3									GLT8D3	RCN3		FAM75C1
	RGS1									GLTSCR1	RCOR1		FAM78A
	RGS13									GLTSCR2	RDH13		FAM82B
	RGS22									GLUD1	RELL1		FAM83A
	RGS3									GLUL	REV3L		FAM86B2
	RHBDD1									GM2A	RFC2		FAM86C
	RHBDL3									GMDS	RFC4		FAM9C
	RHOBTB3									GMFG	RFFL		FANCD2
	RHOF									GMNN	RG9MTD2		FANCF
	RHOH									GNA11	RGS1		FANK1
	RILPL1									GNA15	RGS14		FAP
	RIN2									GNAL	RGS3		FARS2
	RNASE4									GNAS	RHBDL3		FARSA
	RNF121									GNASAS	RHOB		FASTKD5
	RNF13									GNB1	RHOF		FAT1
	RNF130									GNB2	RICTOR		FBL
	RNF144A									GNG4	RILPL2		FBN3
	RNF187									GNG7	RIOK3		FBRS
	RNF19B									GNL3	RLIM		FBRSL1
	RNF213									GNLY	RMND1		FBXL15
	RNF219									GNPDA1	RNASEH1		FBXL17
	RNF222									GNPNAT1	RNF121		FBXL19
	ROBO4									GNRHR2	RNF139		FBXL5
	ROR2									GOLGA3	RNF160		FBXL7
	RPAP1									GOLGA8B	RNF166		FBXO18
	RPH3AL									GOLGB1	RNF24		FBXO21
	RPL29									GOLIM4	RNF34		FBXO28
	RPL35									GOLM1	RNH1		FBXO31
	RPN1									GORASP2	RNMT		FBXO33
	RPRD1A									GPA33	RNU11		FBXO45
	RPS6KA2									GPC6	RNU6ATAC		FBXO46
	RPUSD2									GPD2	RPA3		FBXW2
	RRBP1									GPHN	RPE		FBXW4
	RREB1									GPIHBP1	RPIA		FBXW7
	RSAD2									GPKOW	RPL15		FBXW8
	RSPH1									GPN1	RPL18A		FBXW9
	RSU1									GPN3	RPL18AP3		FCGRT
	RTN1									GPR113	RPL22L1		FCHSD2
	RTN2									GPR114	RPL27A		FEN1
	RTN4									GPR132	RPL29		FGF14
	RTN4R									GPR133	RPL31		FGF18
	RUNX1									GPR137B	RPL37		FGFBP1
	RUVBL1									GPR143	RPL4		FGFBP2
	RXRG									GPR148	RPLP2		FGFR1OP
	RYK									GPR19	RPN1		FGFR4
	RYR2									GPR21	RPS14		FHL3
	RYR3									GPR26	RPS16		FHOD1
	S1PR4									GPR35	RPS19		FIBP
	SAMD4A									GPR56	RPS19BP1		FITM2
	SAMSN1									GPR65	RPS23		FIZ1
	SASH3									GPR78	RPS25		FKBP14
	SBK2									GPRIN2	RPS26		FKBP4
	SCARB1									GPT2	RPS29		FKBP5
	SCARF2									GRAMD1B	RPS3A		FKRP
	SCARNA1									GRAMD4	RPS5		FLI1
	SCD									GRASP	RPS6KA1		FLJ22536
	SCFD2									GRB10	RPS6KA5		FLJ31306
	SCGB1A1									GRB2	RPS7		FLJ33630
	SCN10A									GRB7	RRAGA		FLJ35220
	SCNN1B									GREM2	RRM1		FLJ36031
	SCOC									GRHL1	RRM2B		FLJ37453
	SCUBE1									GRHL2	RRP9		FLJ39609
	SDHALP1									GRHL3	RSL24D1		FLJ40852
	SDK2									GRHPR	RSPH1		FMNL1
	SDR9C7									GRID1	RSU1		FMNL3
	SEC1									GRIK4	RTEL1		FNBP4
	SEC22B									GRIN1	RTTN		FNDC3B
	SEC61A1									GRIN2A	RUFY2		FOS
	SELE									GRIN2D	RUNDC3A		FOSB
	SELS									GRIN3A	RUNX1		FOSL2
	SEMA4B									GRINL1A	RUNX3		FOXA2
	SEMA5B									GRK4	RXRA		FOXD2
	SEMA6A									GRLF1	S100B		FOXI2
	SEPP1									GRM4	SAAL1		FOXJ3
	SEPT11									GRM8	SAPS1		FOXK1
	SEPT7									GRPEL1	SAPS3		FOXO1
	SEPT9									GRTP1	SASH3		FOXP4
	SERHL									GSDMA	SASS6		FPGT
	SERP2									GSG1L	SBDSP		FRG1
	SESN3									GSN	SCAI		FRG1B
	SETD7									GSTK1	SCAMP4		FRG2
	SF3A2									GTF2A1	SCARNA1		FRG2C
	SF3B5									GTF2A2	SCOC		FRMD3
	SFRS3									GTF2B	SCRN1		FRS2
	SFXN1									GTF2F1	SCYL3		FRY
	SGIP1									GTF2I	SDCCAG3		FSCN1
	SGK1									GTPBP8	SDF2		FSIP1
	SGK196									GYG1	SDHAF1		FSTL4
	SGMS1									GYPC	SDHAF2		FTSJ2
	SH2D3C									GZF1	SDHALP1		FUBP3
	SH3BGRL2									H2AFV	SDPR		FUCA2
	SH3GL1									H2AFX	SEC23B		FUT1
	SH3GL3									H3F3A	SEC23IP		FUT8
	SH3PXD2A									H3F3C	SEC24B		FXC1
	SHARPIN									HAO1	SEC31A		FYB
	SHC3									HARBI1	SECISBP2		FYTTD1
	SIAH2									HAUS3	SEH1L		FZD2
	SIGLEC15									HBEGF	SEMA4D		FZD7
	SIGLEC6									HBP1	SEMA6A		G3BP2
	SIRPB2									HBS1L	SEPHS2		G6PD
	SIRPD									HCCA2	SEPT9		GAB1
	SIRT3									HCFC1R1	SERBP1		GABBR2
	SIRT5									HCFC2	SERPINE1		GABPA
	SKA1									HCK	SERPINE2		GABPB2
	SKAP1									HCN2	SERTAD1		GADD45B
	SKIV2L2									HDAC2	SETD5		GADD45G
	SLC10A4									HDAC4	SETX		GAK
	SLC11A2									HDAC5	SF3A1		GAL3ST2
	SLC12A7									HDDC2	SF3A3		GALK2
	SLC14A1									HDGF	SF3B1		GALNS
	SLC14A2									HDGF2	SF3B2		GALNT10
	SLC16A1									HEATR4	SFRS2IP		GALNT2
	SLC16A10									HEBP1	SFRS8		GALNT7
	SLC18A2									HECTD3	SFRS9		GAPVD1
	SLC20A1									HECW2	SFT2D1		GAS8
	SLC24A1									HELLS	SFT2D3		GATAD1
	SLC24A2									HEMK1	SGOL1		GATAD2A
	SLC24A3									HERC1	SGOL2		GATS
	SLC25A37									HERC5	SH3BGRL3		GBE1
	SLC25A38									HERPUD2	SH3BP1		GBP5
	SLC26A3									HES1	SH3BP2		GCH1
	SLC28A2									HES5	SH3BP5L		GCNT3
	SLC28A3									HEXB	SHC3		GCOM1
	SLC29A1									HEXDC	SHE		GDAP1
	SLC2A9									HFE2	SHISA5		GDAP2
	SLC32A1									HIF1AN	SIGIRR		GEMIN7
	SLC38A2									HIST1H1E	SIRT6		GFM1
	SLC39A6									HIST1H2AG	SKI		GFM2
	SLC40A1									HIST1H2AH	SKP2		GFOD1
	SLC44A1									HIST1H2BD	SLAIN2		GFOD2
	SLC44A2									HIST1H2BE	SLC16A3		GFPT2
	SLC44A3									HIST1H2BI	SLC17A7		GGA1
	SLC45A4									HIST1H2BJ	SLC1A4		GGPS1
	SLC47A1									HIST1H2BK	SLC22A11		GGT7
	SLC48A1									HIST1H3A	SLC22A18AS		GGTA1
	SLC4A8									HIST1H3B	SLC25A3		GGTLC2
	SLC6A19									HIST1H4A	SLC25A40		GHDC
	SLC6A9									HIST1H4D	SLC25A46		GHR
	SLC7A1									HIST1H4E	SLC2A1		GHRL
	SLC7A6									HIST1H4I	SLC30A9		GHRLOS
	SLC9A11									HIST2H2AB	SLC35A4		GIN1
	SLC9A5									HIST3H2A	SLC35A5		GINS2
	SLC9A9									HIST3H2BB	SLC35B3		GIPR
	SLCO4C1									HIST3H3	SLC35B4		GIT2
	SLMAP									HIVEP1	SLC35C2		GJA4
	SMARCAL1									HIVEP3	SLC35F5		GJA5
	SMARCC1									HMG20A	SLC38A10		GJA8
	SMG5									HMGA1	SLC39A13		GJB7
	SMTN									HMGB1	SLC39A6		GJC3
	SMU1									HMGN1	SLC39A9		GLA
	SMYD3									HNF4A	SLC45A4		GLCE
	SND1									HNRNPA3	SLC4A1		GLE1
	SNF8									HNRNPH1	SLC6A12		GLI4
	SNN									HNRNPL	SLC6A13		GLIPR2
	SNORA28									HNRNPUL2	SLC6A6		GLIS1
	SNORA79									HNRPLL	SLC7A5		GLO1
	SNORD15B									HOOK2	SLC9A3R1		GLRA3
	SNORD22									HOXB1	SLTM		GLRX3
	SNORD56B									HPCAL1	SMARCAL1		GLT6D1
	SNORD93									HPD	SMARCC1		GLT8D1
	SNUPN									HPDL	SMARCD2		GLTSCR2
	SNX10									HPS3	SMEK1		GLYATL2
	SNX33									HPS4	SMG5		GLYCTK
	SNX4									HPVC1	SMYD3		GMNN
	SOCS3									HPYR1	SNAP29		GNA12
	SORBS1									HRAS	SNAPC5		GNA13
	SORD									HRH2	SND1		GNA14
	SOS1									HS1BP3	SNORA31		GNAI1
	SP1									HS3ST3B1	SNORD12		GNAI2
	SP4									HS6ST1	SNORD37		GNAI3
	SP7									HSD11B1	SNORD83B		GNAL
	SP8									HSD11B1L	SNRNP200		GNAQ
	SPATA3									HSD17B12	SNRPA1		GNAT3
	SPATA9									HSF2BP	SNRPB		GNB2L1
	SPATS2									HSF5	SNRPD3		GNB4
	SPIN1									HSP90AB1	SNUPN		GNE
	SPRY1									HSP90B1	SNX14		GNG12
	SPTB									HSPA13	SNX17		GNG2
	SPTLC2									HSPA4L	SNX20		GNG5
	SRC									HSPA8	SNX27		GNG7
	SRCAP									HSPB1	SNX29		GNL2
	SRP68									HSPC159	SNX30		GNLY
	SRRM4									HSPH1	SP1		GNS
	SSC5D									HTR1D	SP100		GOLGA1
	SSFA2									HTR7P	SP4		GOLGA3
	SSTR1									HYAL3	SP7		GOLIM4
	ST3GAL5									HYLS1	SPAG8		GOLT1B
	ST6GAL1									ICK	SPG11		GON4L
	ST6GALNAC3									ICT1	SPI1		GORAB
	ST6GALNAC6									ID2	SPIN1		GORASP2
	STAC2									ID3	SPOP		GOSR1
	STARD13									IDE	SPSB3		GOSR2
	STAT3									IDI1	SPTY2D1		GOT2
	STAU2									IER5	SRFBP1		GP6
	STIM1									IFFO2	SSH1		GPAA1
	STIM2									IFI16	SSR1		GPATCH1
	STK10									IFI27L1	SSSCA1		GPATCH2
	STK24									IFIT5	ST14		GPBP1L1
	STOX2									IFITM3	ST18		GPC1
	STRN									IFNGR1	ST20		GPC5
	STX1B									IFRD1	ST3GAL1		GPI
	STXBP5									IFRD2	STAB1		GPIHBP1
	STXBP6									IGDCC4	STAG1		GPR1
	SUMO1P1									IGF1R	STAM2		GPR107
	SUV420H2									IGF2BP3	STARD3		GPR108
	SV2C									IGFBP7	STAT1		GPR123
	SVEP1									IGLL1	STAT2		GPR137B
	SWAP70									IKBKB	STAT3		GPR141
	SYN3									IL10	STK10		GPR182
	SYPL1									IL12A	STK11IP		GPR20
	TAF1									IL21R	STK16		GPR25
	TAGAP									IL22RA2	STK17A		GPR35
	tAKR									IL3	STK24		GPR6
	TANC1									IL4R	STK4		GPR61
	TANC2									IL6R	STMN3		GPR88
	TARBP1									IL6ST	STOM		GPRIN1
	TBC1D10A									IL7	STOML1		GPRIN2
	TBC1D13									IL9R	STRN3		GPT2
	TBC1D24									IMAA	STRN4		GPX1
	TBX1									IMP3	STX4		GPX4
	TBXAS1									IMPDH1	STXBP3		GRAMD1A
	TCEB1									IMPDH2	STXBP5		GRB10
	TCF4									INA	STYXL1		GRB2
	TCHHL1									ING3	SUMF2		GRID1
	TCTEX1D1									INO80D	SUPT4H1		GRID2
	TEC									INPP4B	SUPT6H		GRIK1
	TEX2									INPP5A	SURF6		GRIN1
	TFRC									INPP5B	SVIP		GRIN2D
	TG									INSC	SYAP1		GRINL1A
	TGFBR1									INSR	SYMPK		GRIP2
	TGFBR2									INTS10	SYN1		GRK5
	TGM1									INTS7	SYN3		GRK6
	THADA									IPCEF1	SYNE1		GRLF1
	THRA									IPO9	SYNJ1		GRM1
	TIAM1									IQGAP2	SYNRG		GRM2
	TIAM2									IQSEC1	SYPL1		GRSF1
	TIE1									IQSEC2	SYT6		GRWD1
	TIFAB									IRF2BP2	SYVN1		GSC2
	TIMM10									IRS2	TAF10		GSDMA
	TINAGL1									IRX4	TAF12		GSG1
	TJP2									ISOC2	TATDN1		GSG2
	TLE4									ISYNA1	TATDN3		GSK3A
	TLE6									ITGA1	TAX1BP1		GSK3B
	TLK1									ITGA4	TBC1D14		GSN
	TMCC1									ITGB2	TBC1D2		GSR
	TMED10									ITPK1	TBC1D22A		GSTCD
	TMEM120B									ITPKA	TBC1D8		GSTO1
	TMEM123									IVNS1ABP	TBPL1		GSTO2
	TMEM131									JAG1	TBRG4		GSTZ1
	TMEM132B									JAG2	TBXAS1		GSX2
	TMEM145									JAK1	TCAM1		GTDC1
	TMEM151A									JAKMIP2	TCP1		GTF2F1
	TMEM194B									JARID2	TCTE3		GTF2F2
	TMEM195									JAZF1	TCTEX1D4		GTF2H1
	TMEM35									JDP2	TESC		GTF2H5
	TMEM51									JMJD1C	TEX10		GTF3A
	TMEM54									JPH3	TFAP2E		GTF3C1
	TMEM66									JUNB	TFB1M		GTF3C2
	TMEM68									JUND	TFB2M		GTF3C3
	TMEM90B									KAT2B	TFIP11		GTF3C5
	TMEM9B									KBTBD7	TFPT		GTPBP4
	TNFSF10									KCNAB1	TGFB1		GTPBP5
	TNIK									KCNC3	TGOLN2		GTSE1
	TNK2									KCNE2	TGS1		GUCY2E
	TNR									KCNF1	THAP10		GZMB
	TNRC6C									KCNH1	THAP2		H2AFY
	TNS3									KCNH2	THAP7		H3F3A
	TOP1									KCNIP2	THUMPD2		H3F3B
	TOP1MT									KCNJ12	THUMPD3		HADHA
	TP53INP2									KCNJ15	TIGD1		HAR1B
	TP53TG1									KCNN1	TIGD4		HAT1
	TPCN1									KCNQ1	TIGD6		HAUS8
	TPK1									KCNQ1OT1	TIMP1		HAX1
	TRA2B									KCNQ2	TINF2		HCLS1
	TRAFD1									KCNQ3	TIPARP		HDAC10
	TRANK1									KCNQ4	TK2		HDAC11
	TRERF1									KCNS1	TLN1		HDAC9
	TRIM13									KCP	TM2D2		HDGF2
	TRIM24									KCTD15	TM9SF1		HDHD2
	TRIP12									KCTD20	TMBIM4		HDLBP
	TRIP13									KCTD21	TMBIM6		HEATR1
	TRIP4									KCTD6	TMCO1		HEATR2
	TRMT2B									KCTD7	TMED9		HEATR5A
	TRPM1									KDELC2	TMEM11		HEATR5B
	TSEN54									KDM3B	TMEM115		HEG1
	TSGA10									KDM4B	TMEM120B		HELZ
	TSHZ2									KDM4C	TMEM127		HEPACAM
	TSNARE1									KDM6B	TMEM131		HERPUD2
	TSPAN14									KEAP1	TMEM146		HES5
	TSPY4									KHDRBS1	TMEM167A		HEXIM2
	TSPYL4									KHK	TMEM168		HEY2
	TTC32									KIAA0040	TMEM187		HIBCH
	TTC33									KIAA0174	TMEM189		HIF1AN
	TTC39B									KIAA0182	TMEM189-UBE2V1		HIGD2A
	TTLL11									KIAA0195	TMEM201		HIGD2B
	TTLL12									KIAA0226	TMEM208		HINFP
	TTTY18									KIAA0232	TMEM216		HINT2
	TTTY3B									KIAA0240	TMEM229B		HIP1
	TUBB2B									KIAA0247	TMEM41B		HIPK2
	TUBGCP3									KIAA0391	TMEM43		HIST1H2BK
	TXNDC2									KIAA0406	TMEM44		HIST1H2BL
	TXNDC3									KIAA0427	TMEM55A		HIST1H4F
	TXNDC5									KIAA0652	TMEM67		HIST1H4H
	TXNRD2									KIAA1217	TMEM68		HIST4H4
	UBAC1									KIAA1267	TMEM79		HIVEP1
	UBAC2									KIAA1274	TMEM86B		HIVEP2
	UBAP2									KIAA1279	TMEM87A		HIVEP3
	UBASH3A									KIAA1407	TMPRSS13		HJURP
	UBC									KIAA1409	TMSL3		HKR1
	UBE2D3									KIAA1432	TMX1		HLCS
	UBE2G1									KIAA1549	TNFAIP3		HM13
	UBE2J1									KIAA1586	TNFAIP8L2		HMBS
	UBE2O									KIAA1688	TNFAIP8L3		HMG20A
	UBE2QL1									KIAA1731	TNFRSF14		HMGCS1
	UBE2W									KIAA1737	TNFRSF1A		HMGN1
	UBL7									KIAA1797	TNFRSF9		HMGN4
	UBR5									KIAA1841	TNFSF14		HMHA1
	UCA1									KIAA2013	TNIK		HMOX1
	UCMA									KIF11	TNK2		HMOX2
	UGCG									KIF13B	TNKS		HNRNPA1
	UNC119B									KIF1B	TNRC6B		HNRNPA1L2
	UNC80									KIF5A	TNRC6C		HNRNPA2B1
	UPB1									KIF7	TOE1		HNRNPA3P1
	UPP2									KILLIN	TOMM20		HNRNPF
	USP15									KLF10	TOMM5		HNRNPH1
	USP50									KLF11	TOP2A		HNRNPK
	USPL1									KLF12	TOR1A		HNRNPL
	UTRN									KLF13	TOR1AIP1		HNRNPUL2
	UXS1									KLF15	TOR1B		HNRPA1L-2
	VAMP4									KLF16	TPD52L2		HNRPLL
	VAV3									KLF17	TPM3		HOMER1
	VBP1									KLF6	TPP2		HOMER2
	VCL									KLF9	TRAF3IP3		HOOK2
	VCPIP1									KLHDC1	TRAPPC2P1		HPCA
	VENTX									KLHDC10	TRAPPC4		HPCAL1
	VILL									KLHL12	TRIB1		HPN
	VKORC1L1									KLHL2	TRIM13		HPSE2
	VOPP1									KLHL3	TRIM35		HPVC1
	VPS11									KLHL31	TRIM41		HRASLS5
	VPS13B									KLRAQ1	TRIM63		HRNBP3
	VPS25									KLRD1	TRIM8		HS6ST1
	VSTM1									KLRF1	TRIP11		HSBP1
	VWA5A									KPNA3	TRIT1		HSCB
	VWCE									KPNB1	TRMT2A		HSD17B12
	WASF3									KRAS	TRMT6		HSD17B2
	WBP4									KRBA1	TRMT61B		HSPA12A
	WDR20									KREMEN1	TRMU		HSPA4
	WDR25									KRIT1	TRNT1		HSPC072
	WDR37									KRT14	TSEN34		HSPC157
	WDR51A									KRT16	TSEN54		HTATIP2
	WDR59									KRT17	TSG101		HTR1E
	WDR70									KRTDAP	TSKU		HTR2A
	WDR74									KTELC1	TSNAX-DISC1		HTR5A
	WDR75									L2HGDH	TSPAN16		HTT
	WDR92									L3MBTL2	TSSC4		HYDIN
	WDSUB1									LACTB2	TTC14		IARS
	WEE1									LAMB2	TTC19		ICA1
	WFIKKN2									LAMC1	TTC30A		ICAM5
	WHSC1									LAMC3	TTC30B		ICOSLG
	WIPF3									LAMP1	TTC38		ICT1
	WNT11									LAP3	TTTY18		ID3
	WNT3									LAPTM5	TTTY3B		IDI1
	WRNIP1									LARP1	TTYH3		IER2
	WWC2									LARP1B	TUBA1B		IER5
	XIRP1									LARP4	TUBB2C		IFFO1
	XKR5									LARS	TUBG1		IFFO2
	XKR6									LAT	TUG1		IFI16
	XPO4									LAT2	TUSC4		IFNA14
	XPO7									LATS1	TXLNB		IFNA5
	XYLT1									LATS2	TXN2		IFNAR1
	YEATS2									LBH	TXNDC17		IFNAR2
	YIF1A									LBP	TYROBP		IFNGR2
	ZBTB17									LBX1	UBA2		IFT122
	ZBTB7B									LCE6A	UBA52		IFT172
	ZC3H12C									LCN15	UBAC1		IFT57
	ZC3H14									LCP1	UBASH3A		IFT74
	ZCCHC11									LDHB	UBE2B		IGBP1
	ZCCHC14									LDLRAD2	UBE2M		IGF1
	ZEB2									LDLRAP1	UBE2Q1		IGF1R
	ZFAND6									LEF1	UBE3B		IGF2
	ZFAT									LEKR1	UBL5		IGFBP5
	ZFP36L2									LEMD2	UBL7		IGFBP7
	ZFPM1									LEPR	UBLCP1		IGSF10
	ZFPM2									LEPRE1	UBQLN1		IGSF22
	ZFYVE28									LEPROT	UBXN4		IKZF4
	ZMIZ1									LEPROTL1	UFD1L		IL10RA
	ZMYND8									LETM1	UGDH		IL15RA
	ZNF107									LFNG	UGGT2		IL16
	ZNF141									LGALS1	ULK4		IL17RE
	ZNF143									LGALS12	UNC50		IL1A
	ZNF148									LGALS2	UPF2		IL1B
	ZNF175									LGALS3	UQCRH		IL1RAPL1
	ZNF236									LGI2	USMG5		IL21R
	ZNF238									LGMN	USO1		IL2RB
	ZNF253									LGR4	USP1		IL31RA
	ZNF254									LGR6	USP16		IL3RA
	ZNF323									LIF	USP3		IL4R
	ZNF335									LIG1	USP30		IL6ST
	ZNF414									LIMD1	USP32		IL8
	ZNF469									LIN28	USP4		IMAA
	ZNF516									LIN54	USP48		IMPA1
	ZNF542									LIN9	USP5		IMPA2
	ZNF557									LINGO3	VAC14		INF2
	ZNF605									LIPM	VAMP1		ING2
	ZNF608									LIPN	VANGL2		INHBB
	ZNF616									LMF1	VASP		INHBC
	ZNF628									LMNA	VAV1		INO80B
	ZNF652									LMO1	VAV3		INO80C
	ZNF74									LMOD1	VCPIP1		INPP4A
	ZNF77									LMX1A	VPS13B		INPP4B
	ZNF81									LNX2	VPS29		INPP5A
	ZNF828									LOC100124692	VPS33A		INPP5B
	ZNF829									LOC100128731	VPS36		INPP5D
	ZNF846									LOC100129066	VPS37B		INPP5F
	ZNF91									LOC100129716	VPS37C		INS-IGF2
	ZNFX1									LOC100130691	VPS53		INSIG1
	ZNRF1									LOC100131551	VPS8		INSR
	ZNRF2									LOC100132354	VRK3		INTS1
	ZSCAN5A									LOC100133669	VTA1		INTS10
	ZSWIM4									LOC100133957	WASH3P		INTS2
	ZSWIM7									LOC100134229	WASL		INTS3
										LOC100188949	WBP2		INTS4
										LOC100190940	WDFY2		INTS5
										LOC100216545	WDR18		INTS6
										LOC100292680	WDR24		INTS8
										LOC100302401	WDR4		IPO7
										LOC115110	WDR53		IQCC
										LOC143666	WDR54		IQCF6
										LOC145783	WDR70		IQCG
										LOC146336	WIBG		IQGAP1
										LOC149134	WNT10A		IQGAP2
										LOC150185	WNT5B		IRAK2
										LOC150197	WTAP		IRAK3
										LOC151300	WWOX		IRF2
										LOC158376	XIRP1		IRF5
										LOC221710	XKR6		IRF8
										LOC253724	XPNPEP2		IRF9
										LOC283050	XRCC4		IRGQ
										LOC283174	YPEL3		IRS2
										LOC283314	YWHAB		IRX2
										LOC283999	YWHAG		ISY1
										LOC284551	YY1		ITFG1
										LOC284661	ZBTB1		ITGA11
										LOC284749	ZBTB10		ITGA3
										LOC284805	ZBTB11		ITGAE
										LOC285780	ZBTB37		ITGAL
										LOC285847	ZBTB4		ITGAV
										LOC286238	ZC3H10		ITGB1
										LOC338799	ZC3H15		ITGB1BP1
										LOC339524	ZC3H3		ITGB5
										LOC340357	ZCCHC2		ITGB6
										LOC342346	ZCCHC24		ITPA
										LOC344967	ZCCHC7		ITPKB
										LOC375190	ZCCHC9		ITPKC
										LOC387646	ZCWPW1		ITPR1
										LOC388428	ZDHHC5		ITPR3
										LOC388588	ZFC3H1		ITPRIP
										LOC391322	ZFP36L2		ITSN1
										LOC440944	ZFPL1		IVNS1ABP
										LOC492303	ZFYVE20		IZUMO1
										LOC645323	ZFYVE27		JAK2
										LOC645431	ZKSCAN1		JAK3
										LOC645961	ZKSCAN2		JARID2
										LOC646627	ZMAT4		JDP2
										LOC723809	ZMIZ1		JMJD4
										LOC728323	ZMYND10		JOSD1
										LOC728606	ZMYND8		JOSD2
										LOC728743	ZNF131		JPH4
										LOC729020	ZNF133		JUNB
										LOC729082	ZNF140		JUND
										LOC729156	ZNF143		JUP
										LOC730668	ZNF160		KANK1
										LOC84740	ZNF174		KANK4
										LOC84989	ZNF175		KARS
										LOC91316	ZNF184		KAT2A
										LOC93432	ZNF200		KATNA1
										LOC93622	ZNF207		KAZALD1
										LONRF1	ZNF221		KBTBD11
										LOXL1	ZNF23		KBTBD12
										LOXL3	ZNF230		KBTBD2
										LPAR5	ZNF24		KBTBD8
										LPIN2	ZNF251		KCNG3
										LPPR2	ZNF274		KCNJ12
										LRCH4	ZNF287		KCNK12
										LRFN1	ZNF3		KCNMA1
										LRP1	ZNF318		KCNN3
										LRP12	ZNF329		KCNQ2
										LRP3	ZNF331		KCTD1
										LRP5	ZNF333		KCTD10
										LRP5L	ZNF335		KCTD16
										LRPAP1	ZNF33A		KCTD2
										LRPPRC	ZNF341		KCTD5
										LRRC14	ZNF384		KCTD7
										LRRC16A	ZNF397		KDM1B
										LRRC25	ZNF408		KDM2A
										LRRC31	ZNF416		KDM3A
										LRRC33	ZNF420		KDM4C
										LRRC8B	ZNF434		KDM5A
										LRRC8C	ZNF470		KDM6B
										LRRC8D	ZNF487		KHDRBS1
										LRRFIP2	ZNF497		KIAA0195
										LSM14B	ZNF501		KIAA0232
										LSM4	ZNF518A		KIAA0406
										LTA4H	ZNF529		KIAA0513
										LTB4R2	ZNF532		KIAA0556
										LTBP3	ZNF542		KIAA0562
										LTBP4	ZNF547		KIAA0664
										LTC4S	ZNF550		KIAA0776
										LTF	ZNF558		KIAA0895
										LTK	ZNF561		KIAA0922
										LUC7L	ZNF562		KIAA0947
										LUC7L2	ZNF568		KIAA1012
										LUZP1	ZNF569		KIAA1109
										LY6E	ZNF586		KIAA1199
										LY6H	ZNF621		KIAA1211
										LYL1	ZNF629		KIAA1310
										LYN	ZNF674		KIAA1462
										LYNX1	ZNF683		KIAA1539
										LYPLA1	ZNF700		KIAA1609
										LYPLAL1	ZNF706		KIAA1688
										LYRM1	ZNF710		KIAA1751
										LYSMD3	ZNF740		KIAA1908
										LYSMD4	ZNF75A		KIF13A
										LZTR1	ZNF787		KIF14
										LZTS2	ZNF8		KIF1C
										MAD1L1	ZNF815		KIF20B
										MADCAM1	ZNF829		KIF23
										MAF	ZNF837		KIF26B
										MAF1	ZNRF3		KIF2A
										MAG	ZP3		KIF2C
										MAGEA8	ZSCAN22		KIF3B
										MAGEA9	ZSCAN5A		KIF4A
										MAGEF1	ZSWIM7		KIF5C
										MAGEL2			KIF6
										MAGIX			KIFC3
										MALAT1			KIN
										MAML3			KIRREL3
										MAN1C1			KLC1
										MAN2B1			KLF10
										MAN2B2			KLF17
										MANSC1			KLF2
										MAP2K2			KLF3
										MAP2K3			KLF5
										MAP2K7			KLF6
										MAP3K2			KLF9
										MAP3K4			KLHDC10
										MAP3K8			KLHDC2
										MAP4			KLHDC4
										MAP7D1			KLHL20
										MAP9			KLHL23
										MAPK1			KLHL28
										MAPK1IP1L			KLHL31
										MAPK6			KLHL36
										MAPK7			KLHL9
										MAPKAPK2			KPNA5
										MAPRE2			KRBA2
										MARCH1			KRCC1
										MARCH10			KRR1
										MARCH3			KRT1
										MARCH6			KRT76
										MARCH7			KRT77
										MAST1			KSR1
										MAT2A			KSR2
										MATK			KTI12
										MATN1			L3MBTL2
										MAX			L3MBTL3
										MAZ			LACE1
										MBD2			LACTB
										MBNL2			LAMA3
										MBOAT2			LAMB3
										MBP			LAPTM4B
										MCART1			LAPTM5
										MCF2L			LARP7
										MCM7			LARS2
										MCOLN1			LAS1L
										MCTP2			LASS4
										MDGA1			LASS6
										MDM2			LATS1
										MDP1			LBH
										ME1			LCMT1
										ME3			LCMT2
										MECOM			LCN2
										MED10			LCN9
										MED12L			LCOR
										MED13L			LCP1
										MED21			LCP2
										MED25			LCT
										MED7			LDHA
										MED9			LDLR
										MEF2A			LECT1
										MEF2D			LEMD1
										MEGF10			LEMD3
										MEIS1			LENG1
										MEIS3			LEPRE1
										MEN1			LGALS1
										MEOX1			LGALS12
										MESP1			LGALS2
										MESP2			LGALS3
										METT11D1			LGALS7
										METTL10			LGI2
										METTL8			LIG1
										METTL9			LIG4
										MEX3A			LIMD1
										MEX3B			LIMK2
										MFNG			LIN7A
										MFSD2B			LIN7C
										MFSD3			LINGO3
										MGA			LIPA
										MGAT1			LIPC
										MGAT2			LIPE
										MGAT3			LIPH
										MGAT5			LIPT2
										MGC23284			LLPH
										MGRN1			LMAN2
										MGST3			LMBRD1
										MIA3			LMF1
										MIB2			LMNA
										MICAL1			LMNB2
										MICAL2			LMO1
										MIDN			LMO2
										MIF			LMOD1
										MIF4GD			LMTK3
										MINK1			LOC100128023
										MIR101-1			LOC100128731
										MIR125B1			LOC100128788
										MIR129-2			LOC100130426
										MIR142			LOC100130522
										MIR146A			LOC100130557
										MIR147B			LOC100130987
										MIR150			LOC100132163
										MIR153-2			LOC100133050
										MIR181A1			LOC100133091
										MIR182			LOC100133331
										MIR193A			LOC100133612
										MIR210			LOC100134317
										MIR26B			LOC100134868
										MIR326			LOC100190939
										MIR339			LOC100190940
										MIR497			LOC100216001
										MIR548D1			LOC100216545
										MIR564			LOC100268168
										MIR590			LOC100270804
										MIR612			LOC100271722
										MIR623			LOC100272217
										MIR639			LOC100288730
										MIR658			LOC100289341
										MITF			LOC100289511
										MKKS			LOC100294362
										MKL1			LOC100302650
										MKLN1			LOC100302652
										MKNK2			LOC113230
										MKRN3			LOC115110
										MLC1			LOC127841
										MLF1IP			LOC145837
										MLL3			LOC146481
										MLL5			LOC148696
										MLLT1			LOC150197
										MLLT10			LOC153684
										MLLT3			LOC157627
										MLLT6			LOC220729
										MLNR			LOC253724
										MLPH			LOC283332
										MMEL1			LOC284412
										MMP11			LOC284798
										MNT			LOC284805
										MOAP1			LOC284900
										MOBKL1A			LOC285033
										MOBKL2A			LOC285375
										MORF4L1			LOC285456
										MOSPD3			LOC285550
										MPG			LOC286016
										MPHOSPH6			LOC338799
										MPHOSPH8			LOC340074
										MPP7			LOC348840
										MRFAP1			LOC387647
										MRGPRX2			LOC388789
										MRM1			LOC389791
										MRPL11			LOC399744
										MRPL13			LOC399815
										MRPL14			LOC400027
										MRPL23			LOC400657
										MRPL36			LOC400752
										MRPL41			LOC401431
										MRPS11			LOC402377
										MRPS12			LOC440461
										MRPS14			LOC441294
										MRPS18A			LOC442421
										MRPS22			LOC492303
										MRPS24			LOC552889
										MRPS35			LOC554202
										MRPS5			LOC642502
										MRPS6			LOC642852
										MRVI1			LOC645752
										MSL2			LOC646471
										MSMB			LOC647121
										MSRA			LOC647946
										MTA1			LOC647979
										MTAP			LOC651250
										MTERFD1			LOC652276
										MTHFD1L			LOC653653
										MTHFD2			LOC654342
										MTIF3			LOC678655
										MTMR12			LOC723809
										MTMR4			LOC728323
										MTP18			LOC728606
										MTUS2			LOC728875
										MUC1			LOC729020
										MUC2			LOC729375
										MUC4			LOC729991
										MVD			LOC729991-MEF2B
										MVK			LOC730668
										MX1			LOC81691
										MXI1			LOC84931
										MXRA7			LOC90784
										MYB			LOC91316
										MYH10			LOC91450
										MYH11			LOC93622
										MYH9			LOC96610
										MYL3			LOH12CR1
										MYLIP			LOH12CR2
										MYLK			LONP2
										MYLK2			LOXL1
										MYLK4			LPAL2
										MYO1D			LPGAT1
										MYO1F			LPIN3
										MYO9A			LPXN
										MYOM2			LRFN3
										MYOM3			LRIG2
										MYST2			LRP10
										MYST4			LRP3
										N6AMT2			LRP5
										NACAP1			LRP5L
										NAGLU			LRPAP1
										NAPA			LRRC1
										NARF			LRRC20
										NARG1L			LRRC25
										NARG2			LRRC32
										NARS2			LRRC33
										NAT11			LRRC37B
										NAT6			LRRC45
										NAV2			LRRC46
										NAV3			LRRC47
										NBEA			LRRC6
										NBEAL2			LRRC61
										NBPF1			LRRC8A
										NBPF10			LRRFIP1
										NBPF14			LRRIQ3
										NBPF6			LRSAM1
										NCAN			LRTOMT
										NCAPG2			LRWD1
										NCF2			LSG1
										NCF4			LSM1
										NCK2			LSM10
										NCLN			LSM14B
										NCOA2			LSM3
										NCOA3			LSM4
										NCOA5			LSM5
										NCOR2			LSM7
										NCRNA00028			LSM8
										NCRNA00092			LTA4H
										NCRNA00095			LTB4R
										NCRNA00116			LTBR
										NCRNA00162			LUC7L
										NCRNA00167			LUZP1
										NCRNA00207			LUZP6
										NCRUPAR			LY6H
										NDFIP1			LYAR
										NDRG4			LYN
										NDST2			LYPD5
										NDUFA10			LYPD6B
										NDUFA3			LYPLA1
										NDUFB1			LYPLA2
										NDUFS1			LYRM1
										NDUFS4			LYRM7
										NDUFV2			LYSMD1
										NDUFV3			LYZL1
										NEAT1			LYZL6
										NEB			LZTFL1
										NECAB3			LZTS2
										NEIL3			M6PR
										NEK6			MACF1
										NEK7			MAD1L1
										NEURL1B			MAD2L1
[truncated: 2,057 more rows]
