# Supplementary material for: Genome-wide Analysis of Simultaneous GATA1/2, RUNX1, FLI1, and SCL Binding in Megakaryocytes Identifies Hematopoietic Regulators
Source: Dev Cell. 2011 May 17;20(5):597–609. doi: 10.1016/j.devcel.2011.04.008 (PMC3145975; doi:10.1016/j.devcel.2011.04.008)
Supplement: Table S3. Gene Set Enrichment Analysis for the 31 Binding Patterns of GATA1, GATA2, RUNX1, FLI1, and SCL, Related to Figure 4 [file mmc4.zip]

Archive with 1 entries (1 files):
- devcel_2134_mmc4.xlsx
