# Supplementary material for: Genome-wide Analysis of Simultaneous GATA1/2, RUNX1, FLI1, and SCL Binding in Megakaryocytes Identifies Hematopoietic Regulators
Source: Dev Cell. 2011 May 17;20(5):597–609. doi: 10.1016/j.devcel.2011.04.008 (PMC3145975; doi:10.1016/j.devcel.2011.04.008)
Supplement: Table S3. Gene Set Enrichment Analysis for the 31 Binding Patterns of GATA1, GATA2, RUNX1, FLI1, and SCL, Related to Figure 4 [file mmc4.zip › devcel_2134_mmc4.xlsx]

## Sheet: Table S3. GSEA
GSEA (Megakaryocytes versus CD4, CD8, CD14, CD19, CD56, CD66b and erythroblasts)
GATA1	GATA2	RUNX1	FLI1	SCL	Size	NES	FDR q-val
					1380	1.2	0.143
					208	1.2	0.135
					309	1.1	0.267
					211	1.2	0.141
					362	1.4	0.067
					622	-1.1	0.352
					41	-1.4	0.14
					85	1	0.519
					<15	ND	ND
					2910	1.2	0.14
					1507	1	0.485
					78	-1.1	0.455
					3468	1.2	0.139
					308	1.3	0.078
					927	1.4	0.043
					63	-1	0.74
					37	1	0.61
					66	1.6	0.013
					198	-0.9	0.753
					143	1.6	0.005
					256	1.7	0.0013
					28	1.1	0.222
					<15	ND	ND
					<15	ND	ND
					121	1.2	0.131
					40	1	0.488
					223	1.7	0.001
					51	1.4	0.07
					49	1.2	0.133
					<15	ND	ND
					132	1.8	0.001
		FDR q-val <0.05
